# Supplementary material for: Transcriptomic comparison on the mechanism of action of four major constituent cannabinoids in hemp extract
Source: J Cannabis Res. 2026 Apr 29;8:74. doi: 10.1186/s42238-026-00432-w (PMC13270906; doi:10.1186/s42238-026-00432-w)
Supplement: Supplementary file 1 — Supplementary Material 1. [file 42238_2026_432_MOESM1_ESM.xlsx]

## Sheet: CBC
Ingenuity Canonical Pathways	-log(p-value)	Ratio	z-score
FXR/RXR Activation	17.1	0.318	1.511
Coagulation System	16.2	0.686	-1.279
LPS/IL-1 Mediated Inhibition of RXR Function	15.3	0.258	2.746
LXR/RXR Activation	12.1	0.323	-2.335
DHCR24 Signaling Pathway	11.8	0.308	-2.897
Xenobiotic Metabolism Signaling	9.54	0.211	n/a
Extrinsic Prothrombin Activation Pathway	9.09	0.75	-0.816
Serotonin Receptor Signaling	8.99	0.187	-0.216
Warburg Effect Signaling Pathway	8.98	0.285	0.667
Sertoli Cell-Sertoli Cell Junction Signaling	8.98	0.227	-1.109
Hepatic Cholestasis	8.23	0.227	2.021
Xenobiotic Metabolism CAR Signaling Pathway	8.14	0.223	-2.646
Hepatic Fibrosis Signaling Pathway	8.08	0.188	1.1
Glioma Invasiveness Signaling	7.64	0.338	0.655
Xenobiotic Metabolism PXR Signaling Pathway	7.61	0.222	-2.117
Acute Phase Response Signaling	7.42	0.23	0.186
Protein Kinase A Signaling	7.29	0.184	0.577
Aryl Hydrocarbon Receptor Signaling	6.61	0.224	0
Pulmonary Fibrosis Idiopathic Signaling Pathway	6.44	0.187	-0.525
MSP-RON Signaling in Cancer Cells Pathway	6.23	0.238	0.522
NAFLD Signaling Pathway	6.17	0.205	-0.905
Hepatic Fibrosis / Hepatic Stellate Cell Activation	6.03	0.214	n/a
Production of Nitric Oxide and Reactive Oxygen Species in Macrophages	6.03	0.214	-1.521
Wound Healing Signaling Pathway	5.95	0.197	-1.155
Intrinsic Prothrombin Activation Pathway	5.94	0.372	-3.051
Pancreatic Secretion Signaling Pathway	5.89	0.198	0.603
Germ Cell-Sertoli Cell Junction Signaling	5.65	0.216	n/a
Role of Macrophages, Fibroblasts and Endothelial Cells in Rheumatoid Arthritis	5.61	0.178	-1.05
Sertoli Cell-Germ Cell Junction Signaling Pathway (Enhanced)	5.51	0.195	1.769
PXR/RXR Activation	5.51	0.299	-0.333
Endocannabinoid Cancer Inhibition Pathway	5.48	0.224	-0.756
HIF1α Signaling	5.39	0.2	0.493
Glycation Signaling Pathway	5.34	0.196	1.508
Ferroptosis Signaling Pathway	5.26	0.226	-0.186
Endothelin-1 Signaling	5.1	0.201	0.174
Myelination Signaling Pathway	5.03	0.174	0.132
CXCR4 Signaling	5	0.208	0.378
Sheddase Signaling Pathway	4.95	0.196	1.265
CLEAR Signaling Pathway	4.93	0.179	-0.849
Mouse Embryonic Stem Cell Pluripotency	4.92	0.243	0
Cardiac Hypertrophy Signaling (Enhanced)	4.92	0.155	-0.372
Autism Signaling Pathway	4.87	0.175	-0.98
Xenobiotic Metabolism General Signaling Pathway	4.83	0.207	0
IL-8 Signaling	4.74	0.192	1.715
Signaling by Rho Family GTPases	4.73	0.18	-0.169
Regulation of the Epithelial Mesenchymal Transition by Growth Factors Pathway	4.72	0.196	-0.174
Osteoarthritis Pathway	4.7	0.185	1.257
Insulin Secretion Signaling Pathway	4.54	0.176	-0.309
ERK/MAPK Signaling	4.51	0.186	0.667
Pathogen Induced Cytokine Storm Signaling Pathway	4.47	0.162	-2.101
Docosahexaenoic Acid (DHA) Signaling	4.45	0.179	-0.309
Atherosclerosis Signaling	4.45	0.213	-1.961
Epithelial Membrane Protein Signaling Pathway	4.38	0.198	0.343
Axonal Guidance Signaling	4.3	0.151	n/a
Senescence Pathway	4.28	0.169	-0.302
HMGB1 Signaling	4.26	0.2	0.447
Role of Osteoclasts in Rheumatoid Arthritis Signaling Pathway	4.26	0.167	-0.729
Gap Junction Signaling	4.17	0.164	1.131
Role of MAPK Signaling in Promoting the Pathogenesis of Influenza	4.13	0.219	1.633
FLT3 Signaling in Hematopoietic Progenitor Cells	4.1	0.244	0.229
Role of Tissue Factor in Cancer	4.04	0.183	1.151
Thrombin Signaling	4.03	0.179	1.3
Xenobiotic Metabolism AHR Signaling Pathway	4.02	0.22	-1.807
Parkinson's Signaling Pathway	4.01	0.165	-2.064
Leukocyte Extravasation Signaling	4	0.186	0.6
NRF2-mediated Oxidative Stress Response	3.94	0.17	1.606
Glutaminergic Receptor Signaling Pathway (Enhanced)	3.93	0.163	-0.555
TR/RXR Activation	3.92	0.206	-1.8
Chronic Myeloid Leukemia Signaling	3.86	0.167	0.295
Agrin Interactions at Neuromuscular Junction	3.71	0.25	0
Regulation of the Epithelial-Mesenchymal Transition Pathway	3.66	0.18	n/a
ID1 Signaling Pathway	3.64	0.178	0.333
Role of Osteoblasts in Rheumatoid Arthritis Signaling Pathway	3.64	0.171	-0.632
Tumor Microenvironment Pathway	3.62	0.183	1.061
RHOGDI Signaling	3.52	0.173	1.225
Antioxidant Action of Vitamin C	3.52	0.205	0.775
Role of JAK2 in Hormone-like Cytokine Signaling	3.45	0.246	-1.732
Semaphorin Neuronal Repulsive Signaling Pathway	3.44	0.19	1.512
Semaphorin Signaling in Neurons	3.43	0.254	n/a
RAR Activation	3.4	0.148	-0.13
Oxytocin in Brain Signaling Pathway	3.36	0.174	0
MSP-RON Signaling in Macrophages Pathway	3.35	0.2	-0.209
Hepatitis B Chronic Liver Pathogenesis Signaling Pathway	3.27	0.176	0.539
CCR3 Signaling in Eosinophils	3.26	0.191	1.414
Iron homeostasis signaling pathway	3.18	0.186	n/a
CGAS-STING Signaling Pathway	3.16	0.188	1
Molecular Mechanisms of Cancer	3.16	0.13	0.862
BEX2 Signaling Pathway	3.15	0.22	0.5
Regulation of Cellular Mechanics by Calpain Protease	3.13	0.213	2.333
Regulation of Actin-based Motility by Rho	3.07	0.198	0
Pulmonary Healing Signaling Pathway	3.05	0.169	1.061
ERB2-ERBB3 Signaling	3.03	0.234	0
Sirtuin Signaling Pathway	3.03	0.155	-1.372
Cyclophilin Signaling Pathway	3.02	0.161	-1.265
Eicosanoid Signaling	3	0.156	1.372
Integrin Signaling	3	0.167	0.928
Apoptosis Signaling	2.95	0.198	-0.943
GP6 Signaling Pathway	2.94	0.188	-0.816
Tight Junction Signaling	2.92	0.171	n/a
AMPK Signaling	2.92	0.16	1.177
FGF Signaling	2.9	0.209	-0.728
WNT/SHH Axonal Guidance Signaling Pathway	2.9	0.179	-0.784
ERBB Signaling	2.89	0.204	0.229
IL-6 Signaling	2.89	0.186	-1.091
Role of Chondrocytes in Rheumatoid Arthritis Signaling Pathway	2.88	0.181	-0.408
Tumoricidal Function of Hepatic Natural Killer Cells	2.87	0.333	n/a
Vitamin-C Transport	2.87	0.333	-0.447
RAC Signaling	2.86	0.182	1.147
Colorectal Cancer Metastasis Signaling	2.83	0.155	-0.539
Adipogenesis pathway	2.82	0.181	-1.8
Human Embryonic Stem Cell Pluripotency	2.79	0.165	0.354
p38 MAPK Signaling	2.78	0.185	0.426
Cholecystokinin/Gastrin-mediated Signaling	2.76	0.188	1.147
Actin Cytoskeleton Signaling	2.72	0.157	0.6
Glioblastoma Multiforme Signaling	2.71	0.17	0
PFKFB4 Signaling Pathway	2.7	0.245	1.265
Estrogen-Dependent Breast Cancer Signaling	2.66	0.205	0
Granulocyte Adhesion and Diapedesis	2.65	0.162	n/a
IGF-1 Signaling	2.63	0.19	0.832
WNT/β-catenin Signaling	2.63	0.168	0
Role of Osteoblasts, Osteoclasts and Chondrocytes in Rheumatoid Arthritis	2.62	0.157	n/a
Tuberculosis Active Signaling Pathway	2.62	0.155	-0.324
CDX Gastrointestinal Cancer Signaling Pathway	2.62	0.162	-0.354
Role of MAPK Signaling in the Pathogenesis of Influenza	2.6	0.202	n/a
Adrenergic Receptor Signaling Pathway (Enhanced)	2.58	0.162	1.061
Inhibition of Matrix Metalloproteases	2.58	0.263	0.378
Thrombopoietin Signaling	2.56	0.219	1.069
Bone Mineralization Signaling Pathway	2.55	0.174	-1.4
Irritable Bowel Syndrome Signaling Pathway	2.54	0.149	-0.762
ATM Signaling	2.51	0.19	1.069
Preeclampsia Signaling Pathway	2.49	0.168	0.192
Reelin Signaling in Neurons	2.48	0.174	0.655
Role of MAPK Signaling in Inhibiting the Pathogenesis of Influenza	2.48	0.203	-0.535
Sumoylation Pathway	2.46	0.188	-0.905
Hematoma Resolution Signaling Pathway	2.45	0.151	0.169
IL-17A Signaling in Fibroblasts	2.43	0.2	-0.775
Activin Inhibin Signaling Pathway	2.38	0.156	-0.174
IL-3 Signaling	2.37	0.198	1
SPINK1 General Cancer Pathway	2.37	0.209	-1.069
Role of JAK family kinases in IL-6-type Cytokine Signaling	2.37	0.198	-1.387
Nuclear Cytoskeleton Signaling Pathway	2.35	0.154	-0.365
Protein Sorting Signaling Pathway	2.34	0.16	2.268
Erythropoietin Signaling Pathway	2.34	0.16	1.89
Neuroinflammation Signaling Pathway	2.34	0.142	0
Sperm Motility	2.27	0.148	0.894
Endocannabinoid Developing Neuron Pathway	2.26	0.172	0
p53 Signaling	2.25	0.184	0.632
Macrophage Alternative Activation Signaling Pathway	2.24	0.156	-1.095
Actin Nucleation by ARP-WASP Complex	2.23	0.187	1.265
Clathrin-mediated Endocytosis Signaling	2.22	0.153	n/a
PEDF Signaling	2.21	0.19	0.775
GM-CSF Signaling	2.19	0.2	0.277
Acute Myeloid Leukemia Signaling	2.18	0.185	0.577
Oncostatin M Signaling	2.17	0.233	1
Multiple Sclerosis Signaling Pathway	2.16	0.151	-1.976
NF-κB Activation by Viruses	2.15	0.192	1.291
Thyroid Cancer Signaling	2.15	0.192	0.775
VDR/RXR Activation	2.15	0.192	-1.633
HGF Signaling	2.14	0.168	1.069
White Adipose Tissue Browning Pathway	2.14	0.165	-1.789
Necroptosis Signaling Pathway	2.13	0.16	0.853
Folate Signaling Pathway	2.13	0.211	-1.155
Neutrophil Extracellular Trap Signaling Pathway	2.12	0.134	2.1
Prostate Cancer Signaling	2.12	0.172	1.606
Cilia Biogenesis Signaling Pathway	2.12	0.152	-0.18
VEGF Family Ligand-Receptor Interactions	2.11	0.186	1.807
Role of IL-17A in Psoriasis	2.1	0.357	n/a
14-3-3-mediated Signaling	2.1	0.167	2
Centrosomal KIAA0586 Signaling Pathway	2.1	0.167	0.853
Role of IL-17A in Arthritis	2.07	0.207	n/a
Synaptogenesis Signaling Pathway	2.06	0.139	0.649
Cachexia Signaling Pathway	2.06	0.136	0.295
Gα12/13 Signaling	2.03	0.164	2.065
Epithelial Adherens Junction Signaling	2.03	0.158	-1.225
WNT/Ca+ pathway	2.02	0.197	-1.155
cAMP-mediated signaling	2.02	0.145	-1.347
IL-17A Signaling in Gastric Cells	2.01	0.269	-1.342
Non-Small Cell Lung Cancer Signaling	2	0.177	1.265
Sphingosine-1-phosphate Signaling	2	0.168	-0.535
PI3K/AKT Signaling	1.99	0.15	2.5
Factors Promoting Cardiogenesis in Vertebrates	1.99	0.159	-0.853
PTEN Signaling	1.99	0.159	-1.213
ERK5 Signaling	1.98	0.189	1.387
Oxytocin Signaling Pathway	1.98	0.14	0.801
Breast Cancer Regulation by Stathmin1	1.96	0.125	1.344
Inhibition of Angiogenesis by TSP1	1.94	0.242	0.447
Gαq Signaling	1.93	0.154	-0.688
Tuberculosis Latent Signaling Pathway	1.92	0.178	0
Glutamate Receptor Signaling	1.91	0.191	n/a
Small Cell Lung Cancer Signaling	1.91	0.173	-1.89
Paxillin Signaling	1.9	0.17	0.535
IL-33 Signaling Pathway	1.9	0.149	-1.225
Renin-Angiotensin Signaling	1.89	0.164	1
Ceramide Signaling	1.88	0.176	2
Phagosome Maturation	1.87	0.152	n/a
Cell Cycle: G1/S Checkpoint Regulation	1.86	0.188	-0.302
IL-10 Signaling	1.86	0.155	-0.408
STAT3 Pathway	1.85	0.158	0.229
ILK Signaling	1.84	0.147	-0.853
Lymphotoxin β Receptor Signaling	1.83	0.2	-0.905
Synaptic Long Term Depression	1.81	0.146	1.569
LPS-stimulated MAPK Signaling	1.81	0.176	0.535
Agranulocyte Adhesion and Diapedesis	1.79	0.143	n/a
Maturity Onset Diabetes of Young (MODY) Signaling	1.78	0.179	n/a
fMLP Signaling in Neutrophils	1.78	0.158	1.213
Renal Cell Carcinoma Signaling	1.78	0.179	1.155
Mitochondrial Division Signaling Pathway	1.77	0.151	1.8
IL-12 Signaling and Production in Macrophages	1.77	0.14	1.372
Orexin Signaling Pathway	1.77	0.14	1.029
iNOS Signaling	1.77	0.204	-0.333
Netrin Signaling	1.75	0.149	1.4
PAK Signaling	1.74	0.161	0.775
P2Y Purinergic Receptor Signaling Pathway	1.74	0.157	0.728
Neuregulin Signaling	1.74	0.161	0.535
Ovarian Cancer Signaling	1.73	0.151	0.632
Calcium Signaling	1.73	0.142	-1
Apelin Cardiac Fibroblast Signaling Pathway	1.71	0.261	-0.816
Ephrin Receptor Signaling	1.7	0.144	1.279
Type II Diabetes Mellitus Signaling	1.69	0.151	0.277
S100 Family Signaling Pathway	1.68	0.119	0.422
Virus Entry via Endocytic Pathways	1.67	0.158	1.5
Glioma Signaling	1.67	0.156	0.905
Prolactin Signaling	1.67	0.167	0.258
Hereditary Breast Cancer Signaling	1.61	0.152	1.528
Airway Pathology in Chronic Obstructive Pulmonary Disease	1.6	0.158	n/a
TNFR1 Signaling	1.6	0.192	0.707
Sleep REM Signaling Pathway	1.6	0.16	-0.243
ERBB4 Signaling	1.59	0.179	0.577
MIF-mediated Glucocorticoid Regulation	1.58	0.211	-0.707
PPARα/RXRα Activation	1.58	0.141	-1.213
Proteasomal PSMD10 Signaling Pathway	1.57	0.154	1.606
IL-13 Signaling Pathway	1.57	0.154	-0.943
Circadian Rhythm Signaling	1.53	0.133	n/a
Macropinocytosis Signaling	1.53	0.171	1.508
MIF Regulation of Innate Immunity	1.53	0.196	-1
Role of IL-17F in Allergic Inflammatory Airway Diseases	1.53	0.196	-1.342
PPAR Signaling	1.52	0.157	0
Complement System	1.52	0.205	0
Apelin Cardiomyocyte Signaling Pathway	1.52	0.16	-0.5
Role of JAK1 and JAK3 in γc Cytokine Signaling	1.5	0.174	0.577
Angiopoietin Signaling	1.49	0.169	2.53
Autophagy	1.49	0.137	0.186
UVB-Induced MAPK Signaling	1.49	0.185	0
Opioid Signaling Pathway	1.48	0.132	1.512
IL-27 Signaling Pathway	1.48	0.149	-0.688
Neurotrophin/TRK Signaling	1.45	0.167	0
Cyclins and Cell Cycle Regulation	1.45	0.163	-0.632
Bladder Cancer Signaling	1.43	0.151	1.667
α-Adrenergic Signaling	1.42	0.153	1.508
IL-7 Signaling Pathway	1.41	0.165	1.155
Basal Cell Carcinoma Signaling	1.41	0.169	-1
Fc Epsilon RI Signaling	1.4	0.15	1.886
Aldosterone Signaling in Epithelial Cells	1.4	0.14	-0.577
CNTF Signaling	1.39	0.179	0
EGF Signaling	1.39	0.179	-1.265
Transcriptional Regulatory Network in Embryonic Stem Cells	1.36	0.14	-0.209
NAP1L1 Transcription Regulation Signaling Pathway	1.34	0.157	0.577
Growth Hormone Signaling	1.33	0.164	-0.632
IL-9 Signaling	1.33	0.2	-1.134
CDK5 Signaling	1.32	0.151	1.265
UVA-Induced MAPK Signaling	1.31	0.153	0.632
RHOA Signaling	1.31	0.146	0.258
Cancer Drug Resistance by Drug Efflux	1.3	0.172	1.414

## Sheet: CBD
Ingenuity Canonical Pathways	-log(p-value)	Ratio	z-score
FXR/RXR Activation	11.3	0.231	2.03
Osteoarthritis Pathway	9.33	0.197	0.667
Hepatic Fibrosis Signaling Pathway	9.32	0.163	0.405
Preeclampsia Signaling Pathway	8.24	0.217	0.507
Epithelial Membrane Protein Signaling Pathway	7.47	0.203	-0.845
Warburg Effect Signaling Pathway	7.21	0.223	1.671
Serotonin Receptor Signaling	6.79	0.143	-1.364
CLEAR Signaling Pathway	6.77	0.165	0.302
Signaling by Rho Family GTPases	6.37	0.165	-0.756
Glycation Signaling Pathway	6.29	0.173	0.48
IL-8 Signaling	6.29	0.178	-0.18
LPS/IL-1 Mediated Inhibition of RXR Function	6.19	0.158	1
Pulmonary Fibrosis Idiopathic Signaling Pathway	6.17	0.153	-1.857
Sheddase Signaling Pathway	6.05	0.176	0.333
Hepatic Cholestasis	5.86	0.169	0.164
RHOGDI Signaling	5.68	0.168	0.218
TR/RXR Activation	5.51	0.198	0.209
Acute Phase Response Signaling	5.4	0.173	0.816
Role of Macrophages, Fibroblasts and Endothelial Cells in Rheumatoid Arthritis	5.39	0.145	0.295
Coagulation System	5.37	0.343	-0.632
Cardiac Hypertrophy Signaling (Enhanced)	5.32	0.128	-1.414
LXR/RXR Activation	5.07	0.192	-1.606
Endocannabinoid Cancer Inhibition Pathway	5.04	0.184	0.2
Folate Signaling Pathway	4.95	0.263	1.387
Aryl Hydrocarbon Receptor Signaling	4.93	0.169	1.069
Hepatic Fibrosis / Hepatic Stellate Cell Activation	4.92	0.167	n/a
Pulmonary Healing Signaling Pathway	4.91	0.164	-0.898
Role of JAK2 in Hormone-like Cytokine Signaling	4.83	0.246	-1.291
Activin Inhibin Signaling Pathway	4.82	0.16	0.686
Wound Healing Signaling Pathway	4.8	0.153	-0.649
Role of Osteoblasts in Rheumatoid Arthritis Signaling Pathway	4.79	0.154	-0.493
Kinetochore Metaphase Signaling Pathway	4.76	0.204	-1.698
Role of Chondrocytes in Rheumatoid Arthritis Signaling Pathway	4.74	0.181	-0.6
Tumor Microenvironment Pathway	4.66	0.167	-0.73
BEX2 Signaling Pathway	4.62	0.22	1.5
Role of Tissue Factor in Cancer	4.6	0.159	1.061
Tuberculosis Latent Signaling Pathway	4.59	0.211	0.229
ID1 Signaling Pathway	4.47	0.158	-1.061
Endothelin-1 Signaling	4.42	0.16	0.392
Regulation of the Epithelial Mesenchymal Transition by Growth Factors Pathway	4.42	0.16	-0.928
PTEN Signaling	4.37	0.172	-0.243
Cachexia Signaling Pathway	4.35	0.133	0.447
DHCR24 Signaling Pathway	4.34	0.175	-2.449
Senescence Pathway	4.29	0.14	0
Regulation of Actin-based Motility by Rho	4.25	0.189	-0.832
Ferroptosis Signaling Pathway	4.2	0.175	-0.209
Autophagy	4.15	0.151	0.539
Role of JAK family kinases in IL-6-type Cytokine Signaling	4.14	0.21	-1.291
Role of Osteoblasts, Osteoclasts and Chondrocytes in Rheumatoid Arthritis	4.12	0.148	n/a
Regulation of Cellular Mechanics by Calpain Protease	4.12	0.202	1.633
PXR/RXR Activation	4.06	0.224	-0.632
NRF2-mediated Oxidative Stress Response	3.99	0.14	1.606
Axonal Guidance Signaling	3.96	0.12	n/a
NAFLD Signaling Pathway	3.95	0.147	-0.354
PPAR Signaling	3.95	0.185	-1.147
Pathogen Induced Cytokine Storm Signaling Pathway	3.95	0.128	-1.206
Antioxidant Action of Vitamin C	3.91	0.179	0.277
Myelination Signaling Pathway	3.75	0.131	0.926
iNOS Signaling	3.75	0.245	0.632
ERK/MAPK Signaling	3.75	0.145	0.408
Hematoma Resolution Signaling Pathway	3.73	0.139	1.029
IL-6 Signaling	3.73	0.171	0.447
CGAS-STING Signaling Pathway	3.72	0.167	0.426
IL-17A Signaling in Fibroblasts	3.67	0.2	-1
Molecular Mechanisms of Cancer	3.66	0.107	-0.632
Actin Cytoskeleton Signaling	3.65	0.14	-1.342
Xenobiotic Metabolism CAR Signaling Pathway	3.63	0.142	-2.236
ILK Signaling	3.54	0.147	-1.4
Role of IL-17A in Psoriasis	3.54	0.429	-2
RAR Activation	3.43	0.12	-0.283
Estrogen-mediated S-phase Entry	3.39	0.308	0
WNT/β-catenin Signaling	3.38	0.15	1.633
IL-10 Signaling	3.36	0.155	-0.408
Ephrin Receptor Signaling	3.36	0.144	-0.728
Cerebral Malformation Signaling Pathway	3.35	0.161	0.218
Colorectal Cancer Metastasis Signaling	3.35	0.133	-0.756
Thyroid Cancer Signaling	3.29	0.192	0.258
VDR/RXR Activation	3.29	0.192	-1.414
Agranulocyte Adhesion and Diapedesis	3.27	0.138	n/a
Glutaminergic Receptor Signaling Pathway (Enhanced)	3.23	0.126	-0.16
Caveolar-mediated Endocytosis Signaling	3.23	0.19	-1.941
CDX Gastrointestinal Cancer Signaling Pathway	3.2	0.142	0.756
ABRA Signaling Pathway	3.19	0.182	-1
Hepatitis B Chronic Liver Pathogenesis Signaling Pathway	3.17	0.144	-1
eNOS Signaling	3.12	0.149	1.265
p53 Signaling	3.1	0.173	1.508
PI3K/AKT Signaling	3.09	0.14	1.508
HIF1α Signaling	3.08	0.138	-0.6
Integrin Signaling	3.08	0.138	-1.177
Xenobiotic Metabolism Signaling	3.07	0.123	n/a
Bone Mineralization Signaling Pathway	3.05	0.153	-0.853
IL-12 Signaling and Production in Macrophages	3.01	0.132	0.539
NOD1/2 Signaling Pathway	3	0.14	0.209
PAK Signaling	2.99	0.161	-1.155
Granulocyte Adhesion and Diapedesis	2.96	0.137	n/a
Polyamine Regulation in Colon Cancer	2.96	0.203	-1.155
Sumoylation Pathway	2.95	0.168	-0.333
TNFR1 Signaling	2.91	0.212	0.632
White Adipose Tissue Browning Pathway	2.88	0.151	-1.606
Epithelial Adherens Junction Signaling	2.87	0.146	-0.853
Toll-like Receptor Signaling	2.86	0.182	0.832
Autism Signaling Pathway	2.86	0.123	-2.058
Sertoli Cell-Sertoli Cell Junction Signaling	2.86	0.13	-2.694
Insulin Secretion Signaling Pathway	2.83	0.125	1.219
Adrenergic Receptor Signaling Pathway (Enhanced)	2.83	0.136	0.577
HMGB1 Signaling	2.8	0.144	-0.535
Human Embryonic Stem Cell Pluripotency	2.77	0.135	-1.177
Tight Junction Signaling	2.74	0.138	n/a
Xenobiotic Metabolism PXR Signaling Pathway	2.74	0.131	-2.183
Nuclear Cytoskeleton Signaling Pathway	2.74	0.131	-3.024
p38 MAPK Signaling	2.73	0.153	0.471
Death Receptor Signaling	2.72	0.165	0.258
MSP-RON Signaling in Cancer Cells Pathway	2.72	0.147	0.218
Parkinson's Signaling Pathway	2.69	0.12	-2.197
IL-1 Signaling	2.67	0.163	1
AMPK Signaling	2.66	0.127	1.528
Ribonucleotide Reductase Signaling Pathway	2.65	0.138	1.043
IL-17A Signaling in Gastric Cells	2.65	0.269	-0.447
Iron homeostasis signaling pathway	2.64	0.145	n/a
Neuregulin Signaling	2.59	0.153	1.265
RAC Signaling	2.59	0.146	-0.577
Apelin Muscle Signaling Pathway	2.57	0.204	0.447
Adipogenesis pathway	2.55	0.145	-0.447
Unfolded protein response	2.53	0.163	2.646
PPARα/RXRα Activation	2.52	0.131	-0.229
Chronic Myeloid Leukemia Signaling	2.51	0.121	0.174
STAT3 Pathway	2.51	0.144	0
Clathrin-mediated Endocytosis Signaling	2.49	0.129	n/a
IL-17 Signaling	2.49	0.132	-1
Eicosanoid Signaling	2.48	0.121	1.061
SPINK1 General Cancer Pathway	2.47	0.179	-2.714
Mouse Embryonic Stem Cell Pluripotency	2.45	0.155	-0.5
FAT10 Cancer Signaling Pathway	2.44	0.196	0
Intrinsic Prothrombin Activation Pathway	2.44	0.209	-2.449
Factors Promoting Cardiogenesis in Vertebrates	2.43	0.139	-1.964
HEY1 Signaling Pathway	2.43	0.137	-2.132
Erythropoietin Signaling Pathway	2.42	0.133	2.041
Glioblastoma Multiforme Signaling	2.42	0.135	-0.471
Oxytocin Signaling Pathway	2.41	0.119	0.174
HIPPO signaling	2.4	0.169	0
Type II Diabetes Mellitus Signaling	2.4	0.138	0
GADD45 Signaling	2.39	0.183	0.632
Macrophage Alternative Activation Signaling Pathway	2.39	0.13	0.2
Production of Nitric Oxide and Reactive Oxygen Species in Macrophages	2.39	0.13	0
mTOR Signaling	2.35	0.126	2
Protein Kinase A Signaling	2.35	0.111	0.539
Regulation of the Epithelial-Mesenchymal Transition Pathway	2.34	0.129	n/a
Leukocyte Extravasation Signaling	2.34	0.129	-1.789
Transcriptional Regulatory Network in Embryonic Stem Cells	2.33	0.134	0
Extrinsic Prothrombin Activation Pathway	2.32	0.312	n/a
Paxillin Signaling	2.32	0.151	-1
TGF-β Signaling	2.31	0.155	0.302
Small Cell Lung Cancer Signaling	2.27	0.153	-0.378
Role of IL-17F in Allergic Inflammatory Airway Diseases	2.24	0.196	-1.342
Docosahexaenoic Acid (DHA) Signaling	2.21	0.12	0.557
Xenobiotic Metabolism AHR Signaling Pathway	2.2	0.147	-0.632
CXCR4 Signaling	2.2	0.131	-0.728
ATM Signaling	2.19	0.15	0.905
Lymphotoxin β Receptor Signaling	2.19	0.182	-0.632
Gαq Signaling	2.17	0.13	0.535
Actin Nucleation by ARP-WASP Complex	2.17	0.154	0
Vitamin-C Transport	2.17	0.25	0
Virus Entry via Endocytic Pathways	2.15	0.142	-1.291
Pancreatic Secretion Signaling Pathway	2.14	0.119	1.89
Sirtuin Signaling Pathway	2.14	0.114	-0.378
HGF Signaling	2.11	0.137	0
ERBB Signaling	2.09	0.151	0.535
Gap Junction Signaling	2.03	0.11	0
Mitotic Roles of Polo-Like Kinase	2.02	0.164	-1.414
HER-2 Signaling in Breast Cancer	2.01	0.119	1.4
Gα12/13 Signaling	2.01	0.134	1.291
Cardiomyocyte Differentiation via BMP Receptors	1.99	0.231	n/a
Pancreatic Adenocarcinoma Signaling	1.98	0.136	-0.832
Agrin Interactions at Neuromuscular Junction	1.97	0.162	-0.632
Sleep REM Signaling Pathway	1.96	0.142	1.291
Relaxin Signaling	1.96	0.128	1.265
4-1BB Signaling in T Lymphocytes	1.96	0.206	0.816
Atherosclerosis Signaling	1.95	0.132	-2.138
Cell Cycle: G1/S Checkpoint Regulation	1.93	0.159	-1
Cholecystokinin/Gastrin-mediated Signaling	1.92	0.137	2.138
Neuroinflammation Signaling Pathway	1.91	0.109	-0.962
Role of MAPK Signaling in Inhibiting the Pathogenesis of Influenza	1.89	0.152	0
Thrombin Signaling	1.86	0.117	1.698
Irritable Bowel Syndrome Signaling Pathway	1.85	0.111	-2.121
Glioma Invasiveness Signaling	1.84	0.155	0.333
GABAergic Receptor Signaling Pathway (Enhanced)	1.82	0.129	-1.886
Sertoli Cell-Germ Cell Junction Signaling Pathway (Enhanced)	1.81	0.114	1.347
WNT/SHH Axonal Guidance Signaling Pathway	1.8	0.126	-1.147
Cilia Biogenesis Signaling Pathway	1.8	0.118	-1.633
FLT3 Signaling in Hematopoietic Progenitor Cells	1.77	0.146	0.577
Thrombopoietin Signaling	1.74	0.156	1.265
ERB2-ERBB3 Signaling	1.74	0.156	0.333
Role of Osteoclasts in Rheumatoid Arthritis Signaling Pathway	1.74	0.107	0.174
MIF Regulation of Innate Immunity	1.74	0.174	-0.707
Multiple Sclerosis Signaling Pathway	1.7	0.114	-1.225
LPS-stimulated MAPK Signaling	1.66	0.141	0.302
IGF-1 Signaling	1.65	0.133	1
CCR3 Signaling in Eosinophils	1.64	0.125	0.333
S100 Family Signaling Pathway	1.64	0.0934	-0.717
Apelin Cardiac Fibroblast Signaling Pathway	1.62	0.217	0.447
Cyclins and Cell Cycle Regulation	1.62	0.14	-0.333
Regulation of the Epithelial Mesenchymal Transition in Development Pathway	1.62	0.14	-1.897
CD40 Signaling	1.61	0.149	0.333
Role of IL-17A in Arthritis	1.59	0.155	n/a
PFKFB4 Signaling Pathway	1.59	0.163	1.134
Role of PKR in Interferon Induction and Antiviral Response	1.59	0.123	0.832
Angiopoietin Signaling	1.59	0.143	0.632
Granzyme B Signaling	1.58	0.25	-1
IL-17A Signaling in Airway Cells	1.57	0.147	0
Germ Cell-Sertoli Cell Junction Signaling	1.56	0.117	n/a
Renal Cell Carcinoma Signaling	1.56	0.141	0.333
Semaphorin Signaling in Neurons	1.55	0.153	n/a
DNA Methylation and Transcriptional Repression Signaling	1.55	0.133	0.707
MYC Mediated Apoptosis Signaling	1.54	0.16	1.414
Bladder Cancer Signaling	1.54	0.126	0
NAP1L1 Transcription Regulation Signaling Pathway	1.52	0.135	-1.155
IL-33 Signaling Pathway	1.51	0.113	0.229
MSP-RON Signaling in Macrophages Pathway	1.51	0.125	-0.775
TNFR2 Signaling	1.5	0.182	0.447
Inhibition of Angiogenesis by TSP1	1.5	0.182	0.447
Cell Cycle: G2/M DNA Damage Checkpoint Regulation	1.49	0.157	1.633
April Mediated Signaling	1.49	0.167	1.633
Necroptosis Signaling Pathway	1.49	0.117	0.471
Xenobiotic Metabolism General Signaling Pathway	1.47	0.116	0.832
Retinoic acid Mediated Apoptosis Signaling	1.47	0.148	0.707
Orexin Signaling Pathway	1.46	0.107	0.2
IL-3 Signaling	1.45	0.136	1.508
Role of Pattern Recognition Receptors in Recognition of Bacteria and Viruses	1.45	0.117	0
Basal Cell Carcinoma Signaling	1.45	0.141	-0.707
GABA Receptor Signaling	1.44	0.12	n/a
B Cell Activating Factor Signaling	1.44	0.163	0.447
Proteasomal PSMD10 Signaling Pathway	1.43	0.122	0.258
RHOA Signaling	1.43	0.122	-0.277
Regulation of eIF4 and p70S6K Signaling	1.42	0.112	0.447
Role of Hypercytokinemia/hyperchemokinemia in the Pathogenesis of Influenza	1.42	0.13	0
Macrophage Classical Activation Signaling Pathway	1.42	0.112	-0.447
Phagosome Formation	1.41	0.0921	-1.638
Tuberculosis Active Signaling Pathway	1.4	0.106	-0.392
Sperm Motility	1.39	0.105	0
Airway Pathology in Chronic Obstructive Pulmonary Disease	1.38	0.123	n/a
Role of MAPK Signaling in Promoting the Pathogenesis of Influenza	1.38	0.123	1.387
JAK/STAT Signaling	1.38	0.133	-0.302
Oxytocin in Brain Signaling Pathway	1.38	0.109	-0.688
Ephrin B Signaling	1.38	0.137	-0.707
Adrenomedullin signaling pathway	1.36	0.109	1.886
Semaphorin Neuronal Repulsive Signaling Pathway	1.36	0.116	1.069
Estrogen Receptor Signaling	1.35	0.0973	-0.822
Ovarian Cancer Signaling	1.34	0.113	0.378
Reelin Signaling in Neurons	1.32	0.116	1.387
Apoptosis Signaling	1.31	0.123	-0.577
Aldosterone Signaling in Epithelial Cells	1.31	0.111	-0.707
Prolactin Signaling	1.3	0.125	0

## Sheet: CBG
Ingenuity Canonical Pathways	-log(p-value)	Ratio	z-score
Preeclampsia Signaling Pathway	8.54	0.118	0.688
Pulmonary Fibrosis Idiopathic Signaling Pathway	8.37	0.0828	-3.53
Hepatic Fibrosis Signaling Pathway	7.83	0.0721	-1.633
Granulocyte Adhesion and Diapedesis	7.56	0.098	n/a
Agranulocyte Adhesion and Diapedesis	6.89	0.0893	n/a
Docosahexaenoic Acid (DHA) Signaling	6.72	0.0837	1.886
Role of IL-17A in Psoriasis	6.55	0.429	-2
Osteoarthritis Pathway	5.83	0.0798	-1.604
FXR/RXR Activation	5.81	0.0872	0.775
Role of Macrophages, Fibroblasts and Endothelial Cells in Rheumatoid Arthritis	5.74	0.0682	-0.626
ABRA Signaling Pathway	5.45	0.125	-1.508
Role of IL-17F in Allergic Inflammatory Airway Diseases	5.2	0.174	-1.633
Atherosclerosis Signaling	5.01	0.0956	-1.667
IL-8 Signaling	4.81	0.0769	-2.673
HIF1α Signaling	4.76	0.0762	-1.941
Warburg Effect Signaling Pathway	4.52	0.0923	0
ILK Signaling	4.49	0.0761	-1.155
Nuclear Cytoskeleton Signaling Pathway	4.49	0.0724	-3.5
Axonal Guidance Signaling	4.47	0.0522	n/a
Role of IL-17A in Arthritis	4.43	0.138	n/a
IL-10 Signaling	4.41	0.0839	-0.832
Glycation Signaling Pathway	4.39	0.0711	-1.5
Pathogen Induced Cytokine Storm Signaling Pathway	4.37	0.0576	-0.943
Adipogenesis pathway	4.26	0.087	1.732
MSP-RON Signaling in Cancer Cells Pathway	4.11	0.0839	-1.732
Macrophage Alternative Activation Signaling Pathway	4.03	0.0729	-1.069
Endocannabinoid Cancer Inhibition Pathway	4	0.0816	2.309
IL-33 Signaling Pathway	3.96	0.0718	-0.535
ERK/MAPK Signaling	3.95	0.0682	-0.632
Sleep REM Signaling Pathway	3.94	0.0943	0
LPS/IL-1 Mediated Inhibition of RXR Function	3.94	0.0604	0
CDX Gastrointestinal Cancer Signaling Pathway	3.91	0.0711	0.535
NAFLD Signaling Pathway	3.86	0.067	0
Regulation of Cellular Mechanics by Calpain Protease	3.83	0.101	n/a
TR/RXR Activation	3.82	0.084	1
Ephrin Receptor Signaling	3.8	0.0693	-1.342
Sheddase Signaling Pathway	3.75	0.0686	-1.604
Unfolded protein response	3.72	0.0978	2
Hematoma Resolution Signaling Pathway	3.68	0.0618	0
HMGB1 Signaling	3.65	0.075	-1.633
CGAS-STING Signaling Pathway	3.62	0.0797	-0.905
Activin Inhibin Signaling Pathway	3.58	0.066	-0.535
Signaling by Rho Family GTPases	3.53	0.0599	-1.508
Hypoxia Signaling in the Cardiovascular System	3.51	0.103	-0.447
Role of Chondrocytes in Rheumatoid Arthritis Signaling Pathway	3.46	0.0764	-0.905
Cardiac Hypertrophy Signaling (Enhanced)	3.42	0.0466	-2
Neuroinflammation Signaling Pathway	3.4	0.0545	-1.604
Sertoli Cell-Sertoli Cell Junction Signaling	3.4	0.0607	-2.84
BEX2 Signaling Pathway	3.36	0.0976	0.378
Breast Cancer Regulation by Stathmin1	3.35	0.0446	-1.569
Estrogen-Dependent Breast Cancer Signaling	3.33	0.0964	-1.342
RAR Activation	3.19	0.0485	-0.655
PXR/RXR Activation	3.19	0.104	-1.342
PFKFB4 Signaling Pathway	3.17	0.122	0.447
Erythropoietin Signaling Pathway	3.17	0.0663	0.302
IL-17A Signaling in Airway Cells	3.15	0.103	n/a
Irritable Bowel Syndrome Signaling Pathway	3.15	0.0554	-1
Molecular Mechanisms of Cancer	3.12	0.0395	-4.004
Serotonin Receptor Signaling	3.11	0.0468	-0.218
Role of Osteoblasts in Rheumatoid Arthritis Signaling Pathway	3.05	0.0583	-0.535
Airway Pathology in Chronic Obstructive Pulmonary Disease	3.03	0.0789	n/a
Role of Hypercytokinemia/hyperchemokinemia in the Pathogenesis of Influenza	3.03	0.087	0
Hepatitis B Chronic Liver Pathogenesis Signaling Pathway	3.02	0.0638	-2.111
Myelination Signaling Pathway	3	0.0518	-1.698
IL-17 Signaling	3	0.0635	-1.732
Acute Phase Response Signaling	2.96	0.0628	0.333
DHCR24 Signaling Pathway	2.9	0.0699	0.632
Lymphotoxin β Receptor Signaling	2.9	0.109	-1.633
Gap Junction Signaling	2.9	0.0507	-2.5
Cyclophilin Signaling Pathway	2.89	0.0562	-2.673
p38 MAPK Signaling	2.78	0.0726	1
Sumoylation Pathway	2.76	0.0792	0.447
ID1 Signaling Pathway	2.76	0.0594	-1.732
Caveolar-mediated Endocytosis Signaling	2.76	0.0886	-2.449
Parkinson's Signaling Pathway	2.75	0.0506	-0.5
Tumor Microenvironment Pathway	2.67	0.0611	-2.714
IL-17A Signaling in Gastric Cells	2.63	0.154	n/a
S100 Family Signaling Pathway	2.63	0.0384	-2.921
Actin Cytoskeleton Signaling	2.55	0.0537	-0.816
Role of JAK2 in Hormone-like Cytokine Signaling	2.53	0.0923	-2
Macrophage Classical Activation Signaling Pathway	2.52	0.0585	-1.265
Cerebral Malformation Signaling Pathway	2.48	0.0657	-0.333
NAP1L1 Transcription Regulation Signaling Pathway	2.47	0.0787	-1.89
Hepatic Fibrosis / Hepatic Stellate Cell Activation	2.45	0.0573	n/a
Wound Healing Signaling Pathway	2.45	0.0522	-0.277
NOD1/2 Signaling Pathway	2.43	0.057	0
Actin Nucleation by ARP-WASP Complex	2.41	0.0769	n/a
Eicosanoid Signaling	2.4	0.0496	-1.941
Prostate Cancer Signaling	2.39	0.069	-1.134
Acute Myeloid Leukemia Signaling	2.39	0.0761	-1.342
CLEAR Signaling Pathway	2.36	0.0491	0
GM-CSF Signaling	2.36	0.0857	-1
PAK Signaling	2.35	0.0678	-2
Germ Cell-Sertoli Cell Junction Signaling	2.34	0.0585	n/a
Role of Osteoclasts in Rheumatoid Arthritis Signaling Pathway	2.34	0.0473	-0.832
Bladder Cancer Signaling	2.32	0.0672	n/a
PI3K/AKT Signaling	2.32	0.055	-0.816
Role of Osteoblasts, Osteoclasts and Chondrocytes in Rheumatoid Arthritis	2.31	0.0524	n/a
Pulmonary Healing Signaling Pathway	2.3	0.0547	-3.317
Semaphorin Neuronal Repulsive Signaling Pathway	2.28	0.0612	1.633
Ribonucleotide Reductase Signaling Pathway	2.28	0.0575	-0.333
p53 Signaling	2.24	0.0714	n/a
Small Cell Lung Cancer Signaling	2.24	0.0714	n/a
Proteasomal PSMD10 Signaling Pathway	2.24	0.065	-2.121
Glutaminergic Receptor Signaling Pathway (Enhanced)	2.23	0.046	0
Factors Promoting Cardiogenesis in Vertebrates	2.21	0.0596	-1.667
Senescence Pathway	2.16	0.0465	0
Integrin Signaling	2.16	0.0524	-2.333
Role of Pattern Recognition Receptors in Recognition of Bacteria and Viruses	2.15	0.0584	n/a
Glioma Signaling	2.14	0.0625	n/a
Phagosome Formation	2.13	0.0368	-1.8
Role of MAPK Signaling in Inhibiting the Pathogenesis of Influenza	2.11	0.0759	1
AMPK Signaling	2.1	0.0492	0.905
HGF Signaling	2.08	0.0611	n/a
Ovarian Cancer Signaling	2.07	0.0566	-1
Paxillin Signaling	2.05	0.066	n/a
Calcium Signaling	2.05	0.0505	-0.447
Multiple Sclerosis Signaling Pathway	2.03	0.0502	0.302
Polyamine Regulation in Colon Cancer	2.03	0.0847	-1.342
RHOGDI Signaling	2.02	0.05	-0.447
PPAR Signaling	2.01	0.0648	1.134
RAC Signaling	1.97	0.0584	-2
Regulation of the Epithelial Mesenchymal Transition by Growth Factors Pathway	1.97	0.0515	-3
Regulation of Actin-based Motility by Rho	1.95	0.0631	n/a
Hepatic Cholestasis	1.95	0.0489	-1.265
Cyclins and Cell Cycle Regulation	1.94	0.0698	-1.342
Apelin Cardiac Fibroblast Signaling Pathway	1.87	0.13	n/a
Oxytocin in Brain Signaling Pathway	1.87	0.0498	-1
Glioblastoma Multiforme Signaling	1.87	0.0526	-1.633
Epithelial Membrane Protein Signaling Pathway	1.86	0.0523	-2.333
Sirtuin Signaling Pathway	1.84	0.0438	1.508
WNT/Ca+ pathway	1.83	0.0758	-0.447
Neuregulin Signaling	1.81	0.0593	n/a
MSP-RON Signaling in Macrophages Pathway	1.78	0.0583	-1.134
Virus Entry via Endocytic Pathways	1.78	0.0583	-2.646
Cell Cycle: G1/S Checkpoint Regulation	1.75	0.0725	1.342
cAMP-mediated signaling	1.75	0.0456	-1
Estrogen-mediated S-phase Entry	1.73	0.115	n/a
IL-13 Signaling Pathway	1.73	0.0569	-1.633
Pancreatic Secretion Signaling Pathway	1.72	0.0453	0.632
Autism Signaling Pathway	1.71	0.0421	-1.387
Remodeling of Epithelial Adherens Junctions	1.7	0.0704	n/a
Glioma Invasiveness Signaling	1.7	0.0704	-1
Pancreatic Adenocarcinoma Signaling	1.69	0.056	-1
Melanocyte Development and Pigmentation Signaling	1.66	0.0606	-0.816
Chronic Myeloid Leukemia Signaling	1.66	0.0427	-2.309
MicroRNA Biogenesis Signaling Pathway	1.65	0.0481	-1
ATM Signaling	1.64	0.06	1
Synaptogenesis Signaling Pathway	1.64	0.0411	-1.387
Oxytocin Signaling Pathway	1.62	0.0421	-0.577
Xenobiotic Metabolism PXR Signaling Pathway	1.61	0.0452	-0.447
Cell Cycle: G2/M DNA Damage Checkpoint Regulation	1.6	0.0784	1
Macropinocytosis Signaling	1.59	0.0658	n/a
eNOS Signaling	1.59	0.0497	-0.447
Kinetochore Metaphase Signaling Pathway	1.59	0.0583	-2.236
G-Protein Coupled Receptor Signaling	1.58	0.0337	-2.449
Toll-like Receptor Signaling	1.57	0.0649	0.447
Regulation of the Epithelial-Mesenchymal Transition Pathway	1.56	0.0464	n/a
Leukocyte Extravasation Signaling	1.56	0.0464	-2.828
IGF-1 Signaling	1.55	0.0571	n/a
VDR/RXR Activation	1.55	0.0641	n/a
Maturity Onset Diabetes of Young (MODY) Signaling	1.55	0.0641	n/a
Thyroid Cancer Signaling	1.55	0.0641	-2.236
Cellular Effects of Sildenafil (Viagra)	1.53	0.0336	1.877
Protein Kinase A Signaling	1.53	0.0379	0.302
TREM1 Signaling	1.53	0.0633	-0.447
Role of Cytokines in Mediating Communication between Immune Cells	1.49	0.0727	n/a
Neurovascular Coupling Signaling Pathway	1.49	0.0431	0.333
Role of PKR in Interferon Induction and Antiviral Response	1.49	0.0507	-0.447
Hereditary Breast Cancer Signaling	1.49	0.0507	-1.89
Xenobiotic Metabolism CAR Signaling Pathway	1.48	0.0429	-0.447
White Adipose Tissue Browning Pathway	1.47	0.0504	-1.134
TNFR2 Signaling	1.45	0.0909	n/a
Aldosterone Signaling in Epithelial Cells	1.45	0.0468	n/a
FGF Signaling	1.39	0.0581	-0.447
GADD45 Signaling	1.37	0.0667	2
Sphingosine-1-phosphate Signaling	1.33	0.0504	-1
Tuberculosis Latent Signaling Pathway	1.32	0.0556	0.447
PTEN Signaling	1.31	0.0464	n/a
NAD Signaling Pathway	1.31	0.0464	1.134
Nitric Oxide Signaling in the Cardiovascular System	1.31	0.05	0.447
WNT/SHH Axonal Guidance Signaling Pathway	1.31	0.0464	-0.378

## Sheet: CBN
Ingenuity Canonical Pathways	-log(p-value)	Ratio	z-score
Coagulation System	12.7	0.514	-0.728
DHCR24 Signaling Pathway	9.39	0.217	-2.043
FXR/RXR Activation	9.31	0.19	2.333
Acute Phase Response Signaling	9	0.188	-1.877
Ferroptosis Signaling Pathway	7.95	0.204	0
Senescence Pathway	7.73	0.15	-1.677
Xenobiotic Metabolism Signaling	7.29	0.142	n/a
Chronic Myeloid Leukemia Signaling	7.26	0.149	1.234
LXR/RXR Activation	7.23	0.2	-2.4
NRF2-mediated Oxidative Stress Response	6.79	0.148	2.837
NAFLD Signaling Pathway	6.63	0.156	-1.219
Warburg Effect Signaling Pathway	6.06	0.185	2.041
p53 Signaling	5.86	0.204	0
Extrinsic Prothrombin Activation Pathway	5.84	0.5	n/a
Xenobiotic Metabolism CAR Signaling Pathway	5.76	0.146	-1
Hepatic Cholestasis	5.66	0.147	1.219
Role of Tissue Factor in Cancer	5.51	0.149	0.898
Human Embryonic Stem Cell Pluripotency	5.41	0.15	0.928
Cachexia Signaling Pathway	5.24	0.122	-0.926
Unfolded protein response	5.07	0.196	-0.632
ERK/MAPK Signaling	5	0.141	1.512
HIF1α Signaling	4.98	0.143	1.569
PI3K/AKT Signaling	4.96	0.145	2
TR/RXR Activation	4.92	0.168	-0.943
eNOS Signaling	4.88	0.155	1.897
Glycation Signaling Pathway	4.8	0.138	0.898
Aryl Hydrocarbon Receptor Signaling	4.8	0.148	0
Sertoli Cell-Sertoli Cell Junction Signaling	4.79	0.134	0.73
Hematoma Resolution Signaling Pathway	4.75	0.131	-0.522
Serotonin Receptor Signaling	4.7	0.111	-0.277
Intrinsic Prothrombin Activation Pathway	4.44	0.256	-2.828
Pulmonary Fibrosis Idiopathic Signaling Pathway	4.41	0.12	0.822
Parkinson's Signaling Pathway	4.36	0.12	-1.521
Cardiac Hypertrophy Signaling (Enhanced)	4.28	0.104	-1.093
Cell Cycle: G1/S Checkpoint Regulation	4.26	0.203	-1.387
Hepatic Fibrosis Signaling Pathway	4.22	0.111	0.801
Prostate Cancer Signaling	4.18	0.164	0.243
Xenobiotic Metabolism PXR Signaling Pathway	4.14	0.131	-1.528
Role of JAK family kinases in IL-6-type Cytokine Signaling	4.04	0.185	-0.535
Role of IL-17A in Psoriasis	4.02	0.429	-1
Sirtuin Signaling Pathway	3.89	0.118	-3.053
Mouse Embryonic Stem Cell Pluripotency	3.84	0.165	0.5
Gα12/13 Signaling	3.79	0.149	1.5
Pancreatic Secretion Signaling Pathway	3.78	0.123	-0.378
Cyclins and Cell Cycle Regulation	3.73	0.174	0.905
Axonal Guidance Signaling	3.63	0.101	n/a
Production of Nitric Oxide and Reactive Oxygen Species in Macrophages	3.61	0.13	-1.043
Small Cell Lung Cancer Signaling	3.6	0.163	0
Telomerase Signaling	3.59	0.157	1.604
Neuregulin Signaling	3.59	0.153	1.155
Aldosterone Signaling in Epithelial Cells	3.57	0.135	0
Bladder Cancer Signaling	3.54	0.151	1.89
LPS/IL-1 Mediated Inhibition of RXR Function	3.54	0.114	1.508
Endothelin-1 Signaling	3.54	0.129	0.426
Xenobiotic Metabolism AHR Signaling Pathway	3.54	0.156	-0.832
GABAergic Receptor Signaling Pathway (Enhanced)	3.53	0.143	-2.065
IL-8 Signaling	3.44	0.125	0.655
Xenobiotic Metabolism General Signaling Pathway	3.43	0.134	0.5
AMPK Signaling	3.4	0.119	1.528
Thrombopoietin Signaling	3.4	0.188	0.905
ERK5 Signaling	3.34	0.176	1.155
Role of JAK2 in Hormone-like Cytokine Signaling	3.33	0.185	-2.714
Glucocorticoid Receptor Signaling	3.29	0.095	n/a
Sertoli Cell-Germ Cell Junction Signaling Pathway (Enhanced)	3.29	0.119	0.378
Atherosclerosis Signaling	3.26	0.14	-2.5
Macrophage Alternative Activation Signaling Pathway	3.22	0.125	0
Role of IL-17A in Arthritis	3.2	0.19	n/a
NOD1/2 Signaling Pathway	3.19	0.124	0.229
Role of PKR in Interferon Induction and Antiviral Response	3.18	0.138	-0.258
Estrogen-mediated S-phase Entry	3.16	0.269	1.134
Regulation of the Epithelial Mesenchymal Transition by Growth Factors Pathway	3.16	0.124	0
IL-17A Signaling in Airway Cells	3.15	0.176	-0.378
Maturity Onset Diabetes of Young (MODY) Signaling	3.12	0.167	n/a
Role of JAK1 and JAK3 in γc Cytokine Signaling	3.09	0.174	0
Myelination Signaling Pathway	3.08	0.107	0.507
ATM Signaling	3.01	0.15	0.905
Pathogen Induced Cytokine Storm Signaling Pathway	3	0.102	-2.058
Protein Kinase A Signaling	2.97	0.101	-0.928
Autism Signaling Pathway	2.95	0.107	-1.061
Ephrin Receptor Signaling	2.91	0.119	1.414
Role of Macrophages, Fibroblasts and Endothelial Cells in Rheumatoid Arthritis	2.88	0.104	-1.029
Pancreatic Adenocarcinoma Signaling	2.85	0.136	-1.508
ERB2-ERBB3 Signaling	2.83	0.172	0.632
Cerebral Malformation Signaling Pathway	2.81	0.131	1.069
Germ Cell-Sertoli Cell Junction Signaling	2.8	0.123	n/a
Immunogenic Cell Death Signaling Pathway	2.77	0.147	0.632
Epithelial Membrane Protein Signaling Pathway	2.77	0.122	-0.218
Cell Cycle Regulation by BTG Family Proteins	2.77	0.211	-0.447
Neuroinflammation Signaling Pathway	2.76	0.103	-0.408
Multiple Sclerosis Signaling Pathway	2.76	0.114	-2.449
CNTF Signaling	2.75	0.179	-0.333
Glioma Signaling	2.73	0.133	1.134
Non-Small Cell Lung Cancer Signaling	2.73	0.146	0.816
FGF Signaling	2.72	0.151	-0.277
IL-6 Signaling	2.7	0.132	-0.775
Folate Signaling Pathway	2.69	0.175	0
PPAR Signaling	2.67	0.139	-0.832
Angiopoietin Signaling	2.66	0.156	1
Cancer Drug Resistance by Drug Efflux	2.64	0.172	1.414
Molecular Mechanisms of Cancer	2.64	0.0848	1.068
Hepatitis B Chronic Liver Pathogenesis Signaling Pathway	2.64	0.117	0.218
IL-1 Signaling	2.64	0.143	-1.134
Nitric Oxide Signaling in the Cardiovascular System	2.62	0.133	1.508
NAP1L1 Transcription Regulation Signaling Pathway	2.58	0.146	1.732
GABA Receptor Signaling	2.56	0.128	n/a
Melanoma Signaling	2.56	0.18	1.134
CXCR4 Signaling	2.53	0.119	1.5
Proteasomal PSMD10 Signaling Pathway	2.51	0.13	2.5
RAR Activation	2.51	0.0947	0.324
Erythropoietin Signaling Pathway	2.5	0.116	1.342
Cell Cycle: G2/M DNA Damage Checkpoint Regulation	2.49	0.176	1
Glioma Invasiveness Signaling	2.47	0.155	2.53
Glioblastoma Multiforme Signaling	2.45	0.117	1.291
Airway Pathology in Chronic Obstructive Pulmonary Disease	2.44	0.132	n/a
FLT3 Signaling in Hematopoietic Progenitor Cells	2.43	0.146	0.302
Dopamine Receptor Signaling	2.42	0.153	n/a
HMGB1 Signaling	2.42	0.119	0.632
Sperm Motility	2.42	0.105	-0.277
ERBB Signaling	2.41	0.14	1.155
Gap Junction Signaling	2.39	0.0985	2.921
Synaptic Long Term Depression	2.36	0.111	1.342
Role of MAPK Signaling in the Pathogenesis of Influenza	2.34	0.143	n/a
MicroRNA Biogenesis Signaling Pathway	2.33	0.112	1.964
Antioxidant Action of Vitamin C	2.33	0.128	0.905
Apoptosis Signaling	2.33	0.132	-1.508
Type II Diabetes Mellitus Signaling	2.31	0.118	0
IL-17 Signaling	2.28	0.111	0.218
Lymphotoxin β Receptor Signaling	2.27	0.164	-1
ID1 Signaling Pathway	2.26	0.109	1.706
HER-2 Signaling in Breast Cancer	2.25	0.106	2.558
Death Receptor Signaling	2.25	0.134	-1.265
MSP-RON Signaling in Cancer Cells Pathway	2.23	0.119	1.698
DNA Methylation and Transcriptional Repression Signaling	2.22	0.133	1
IL-10 Signaling	2.22	0.116	0.471
Granulocyte Adhesion and Diapedesis	2.21	0.108	n/a
14-3-3-mediated Signaling	2.21	0.121	1.414
Sheddase Signaling Pathway	2.21	0.108	1.279
Tumor Microenvironment Pathway	2.2	0.111	1.342
IL-12 Signaling and Production in Macrophages	2.19	0.103	0.626
HIPPO signaling	2.19	0.143	0.378
fMLP Signaling in Neutrophils	2.18	0.12	0.577
PXR/RXR Activation	2.17	0.149	0.707
Gαq Signaling	2.17	0.112	0.258
Regulation of the Epithelial-Mesenchymal Transition Pathway	2.15	0.108	n/a
Hypoxia Signaling in the Cardiovascular System	2.15	0.141	1.134
Cardiac β-adrenergic Signaling	2.14	0.112	-0.333
Endoplasmic Reticulum Stress Pathway	2.14	0.238	-1.342
Tuberculosis Latent Signaling Pathway	2.1	0.133	0
p38 MAPK Signaling	2.1	0.121	-1.069
Glutaminergic Receptor Signaling Pathway (Enhanced)	2.06	0.0951	0.18
Apelin Muscle Signaling Pathway	2.06	0.163	0
Preeclampsia Signaling Pathway	2.06	0.112	0
Thrombin Signaling	2.05	0.103	2
Adrenergic Receptor Signaling Pathway (Enhanced)	2.05	0.106	-0.218
PPARα/RXRα Activation	2.05	0.106	-1
Ribonucleotide Reductase Signaling Pathway	2.04	0.109	0.229
Wound Healing Signaling Pathway	2.04	0.1	-0.6
CGAS-STING Signaling Pathway	2.03	0.116	1.291
Reelin Signaling in Neurons	2.03	0.116	1.069
Adipogenesis pathway	2.03	0.116	0.258
STAT3 Pathway	2	0.115	-0.632
PTEN Signaling	2	0.113	-1.155
NAD Signaling Pathway	2	0.113	-2.183
Macrophage Classical Activation Signaling Pathway	1.99	0.106	0.688
Transcriptional Regulatory Network in Embryonic Stem Cells	1.98	0.11	1.414
Endocannabinoid Developing Neuron Pathway	1.98	0.117	-0.577
IGF-1 Signaling	1.97	0.124	0
Ephrin A Signaling	1.97	0.114	-1
Cholecystokinin/Gastrin-mediated Signaling	1.96	0.12	1.387
CDK5 Signaling	1.94	0.123	1.897
Growth Hormone Signaling	1.91	0.137	-1
Eicosanoid Signaling	1.9	0.0957	1.8
HGF Signaling	1.89	0.115	0
Prolactin Signaling	1.89	0.125	-0.302
LPS-stimulated MAPK Signaling	1.88	0.129	0.707
Oncostatin M Signaling	1.86	0.163	0
Autophagy	1.86	0.1	-1.279
Iron homeostasis signaling pathway	1.84	0.11	n/a
Apelin Endothelial Signaling Pathway	1.84	0.11	0.632
4-1BB Signaling in T Lymphocytes	1.82	0.176	0.447
Nuclear Cytoskeleton Signaling Pathway	1.82	0.0995	-0.229
Renin-Angiotensin Signaling	1.81	0.115	1
Ovarian Cancer Signaling	1.79	0.107	1.134
Cyclophilin Signaling Pathway	1.78	0.0964	-0.816
WNT/β-catenin Signaling	1.76	0.104	1.5
Antiproliferative Role of Somatostatin Receptor 2	1.76	0.13	0
IL-9 Signaling	1.76	0.171	-0.816
CCR3 Signaling in Eosinophils	1.75	0.11	1.414
Regulation of Cellular Mechanics by Calpain Protease	1.74	0.124	0.816
Docosahexaenoic Acid (DHA) Signaling	1.74	0.0956	0.626
ERBB4 Signaling	1.72	0.134	1.134
Neurotrophin/TRK Signaling	1.72	0.128	0.333
Role of IL-17F in Allergic Inflammatory Airway Diseases	1.71	0.152	0
Oxytocin in Brain Signaling Pathway	1.7	0.0995	0.688
Role of MAPK Signaling in Inhibiting the Pathogenesis of Influenza	1.69	0.127	-1
Glutamate Receptor Signaling	1.68	0.132	n/a
Agrin Interactions at Neuromuscular Junction	1.68	0.132	0.816
Role of Osteoblasts, Osteoclasts and Chondrocytes in Rheumatoid Arthritis	1.66	0.0961	n/a
Natural Killer Cell Signaling	1.66	0.0985	-0.943
Role of BRCA1 in DNA Damage Response	1.65	0.125	-1.134
Acute Myeloid Leukemia Signaling	1.64	0.12	1
Mitochondrial Division Signaling Pathway	1.63	0.102	0.728
IL-3 Signaling	1.62	0.123	1
RANK Signaling in Osteoclasts	1.61	0.118	-1.134
TWEAK Signaling	1.6	0.158	1.342
GNRH Signaling	1.6	0.0984	0.535
BEX2 Signaling Pathway	1.59	0.122	1
Sleep REM Signaling Pathway	1.58	0.113	0.577
PAK Signaling	1.58	0.11	0
Leukocyte Extravasation Signaling	1.58	0.0979	-0.535
Remodeling of Epithelial Adherens Junctions	1.57	0.127	n/a
PFKFB4 Signaling Pathway	1.57	0.143	0.816
Endometrial Cancer Signaling	1.56	0.133	1.633
Role of Chondrocytes in Rheumatoid Arthritis Signaling Pathway	1.55	0.104	-1.069
Clathrin-mediated Endocytosis Signaling	1.54	0.0957	n/a
MSP-RON Signaling in Macrophages Pathway	1.53	0.108	0.277
Cohesin Chromatin Regulation Pathway	1.53	0.0913	-2.828
Integrin Signaling	1.52	0.0952	2.183
ILK Signaling	1.52	0.0964	0.728
WNK Renal Signaling Pathway	1.52	0.111	0
Agranulocyte Adhesion and Diapedesis	1.51	0.0938	n/a
Protein Ubiquitination Pathway	1.49	0.0896	0.426
IL-27 Signaling Pathway	1.49	0.104	-0.832
Endocannabinoid Cancer Inhibition Pathway	1.48	0.102	-1.387
Signaling by Rho Family GTPases	1.46	0.0899	1.213
mTOR Signaling	1.45	0.0935	1.886
IL-13 Signaling Pathway	1.45	0.106	-1.155
α-Adrenergic Signaling	1.44	0.108	1.342
PDGF Signaling	1.43	0.115	0.333
Necroptosis Signaling Pathway	1.42	0.0982	-1.941
Oxytocin Signaling Pathway	1.4	0.0877	2.2
Hereditary Breast Cancer Signaling	1.4	0.101	1.604
GDNF Family Ligand-Receptor Interactions	1.4	0.118	0.816
Cilia Biogenesis Signaling Pathway	1.39	0.0931	-1.147
White Adipose Tissue Browning Pathway	1.38	0.101	0
Sumoylation Pathway	1.38	0.109	-0.707
Role of MAPK Signaling in Promoting the Pathogenesis of Influenza	1.37	0.105	0
Toll-like Receptor Signaling	1.37	0.117	-1
Synaptogenesis Signaling Pathway	1.35	0.0854	1.279
Thyroid Cancer Signaling	1.34	0.115	1.667
Renal Cell Carcinoma Signaling	1.34	0.115	1.134
NF-κB Activation by Viruses	1.34	0.115	0.707
Irritable Bowel Syndrome Signaling Pathway	1.34	0.0865	-0.6
Inhibition of Angiogenesis by TSP1	1.33	0.152	n/a
Role of Osteoclasts in Rheumatoid Arthritis Signaling Pathway	1.33	0.0852	0
Apelin Cardiac Fibroblast Signaling Pathway	1.33	0.174	0
Mitotic Roles of Polo-Like Kinase	1.32	0.119	n/a
CD40 Signaling	1.32	0.119	-0.707
DNA Double-Strand Break Repair by Homologous Recombination	1.31	0.214	n/a
Insulin Receptor Signaling	1.31	0.101	0.905
