# Supplementary material for: Transcriptomic comparison on the mechanism of action of four major constituent cannabinoids in hemp extract
Source: J Cannabis Res. 2026 Apr 29;8:74. doi: 10.1186/s42238-026-00432-w (PMC13270906; doi:10.1186/s42238-026-00432-w)
Supplement: Supplementary file 2 — Supplementary Material 2. [file 42238_2026_432_MOESM2_ESM.xlsx]

## Sheet: CBC
Nuclear Receptor	p-value	z-score	FC	Target Molecules in Dataset
ESR1	8.16e-36	-0.44		AASS,ABCB1,ABCB11,ABCG2,ABCG5,ABCG8,ABHD2,ABI2,ACACA,ACLY
ESR2	3.71e-35	1.27		A4GALT,ABCA1,ABCA7,ABCB1,ABHD2,AJUBA,AKAP1,AKAP12,ALDH1A3,ANPEP
PPARA	4.1e-30	-1.49		AADAC,ABCA1,ABCB11,ABCD3,ABCG5,ABCG8,ACAA1,ACAA2,ACACA,ACSL5
NR3C1	1.41e-29	-0.679		ABCA1,ABHD2,ABHD5,ACAA1,ACACA,ACLY,ACSF2,ACSL5,ACTA2,ADH1C
PGR	2.83e-25	1.996		ABCG2,AK3,AK4,ALDH1A3,AMD1,AR,AREG,ATP1B1,BIRC3,BTG1
AR	6.57e-23	0.188	-1.55	AASS,ABCA1,ABCG1,ACAA2,ACADSB,AK3,ALDH7A1,ALDOA,AMD1,ANKRD1
PPARG	1.66e-21	-1.893		AASS,ABCA1,ABCB1,ABCG1,ABCG2,ACAA1,ACAA2,ACACA,ACLY,ACSL4
NR1H4	2.37e-20	-0.412	-2.35	A1CF,AADAC,ABCB1,ABCB11,ABCG1,ABCG5,ABCG8,ABHD5,ACACA,ACOX2
PPARD	1.98e-19	-2.625		ABCA1,ABCG1,ACAA2,ACACA,ACACB,ACSL5,ACTA2,ACY1,ANGPTL3,ANO1
AHR	4e-18	-0.954		A4GALT,ABCG2,ABTB3,ACACA,ACLY,ACTA2,AFMID,AKR1C2,ALDH1A3,ALDH5A1
NR1H3	1.57e-15	-1.746	-1.73	ABCA1,ABCG1,ABCG5,ABCG8,ACACA,ACTA2,ANGPTL3,ANLN,APCS,APOC1
RXRA	1.36e-12	-1.907	-2.07	ABCA1,ABCB1,ABCB11,ABCG1,ABCG2,ACACA,ACACB,ACSL5,ADH1A,ADH1B
RARA	2.25e-12	-3.592		AASS,ABCA1,ABHD2,ACACA,ACACB,ADH1C,ALDH1A1,APOC3,AR,ASPM
RORA	3.03e-11	-0.945		ABCA1,ABCG5,ACACB,ACSL4,ADIPOR1,AKR1D1,APOA4,APOC3,ATP1B1,BHMT
NR4A1	2.7e-10	-0.799		ABCG5,ABCG8,ACACA,ACLY,ACO1,ACSL4,ACTA2,AKR1C1,ALDOA,ALDOB
THRB	9.45e-10	-0.691		ABCD3,ACACA,AMPD3,ANGPTL3,APOC3,ATP2A2,BTG2,CASP1,CASP7,CCND2
NR1I2	1.26e-09	-0.153		ABCA1,ABCB1,ADH1C,APOA4,APOC1,APOC4,BHMT,CPT1A,CXCL3,CYP1A1
NR1H2	1.61e-08	-1.083		ABCA1,ABCG1,ABCG5,ABCG8,ACACA,APCS,AREG,CYP7A1,FASN,FDPS
NR3C2	2.27e-08	-0.114		AK3,APOC1,AQP4,ARG1,ATP1B1,BID,CCN2,CXCL8,CYFIP2,CYP1B1
RORC	5.06e-08	-0.954		ABCG5,ACACB,AKR1D1,ALDOA,APOA4,ATP1B1,BHMT,CKMT2,CYP2E1,CYP39A1
NR1I3	7.46e-08	-1.639	-3.15	ABCB1,APCS,CYP2C19,CYP2C8,CYP2C9,CYP39A1,CYP3A4,CYP3A7,CYP7A1,CYP8B1
NR5A2	1.73e-06	-2.158	-1.67	ABCB11,ABCG5,ABCG8,ACTA2,BAAT,CTNNA2,CYP19A1,CYP7A1,CYP8B1,FASN
NR0B2	5.4e-06	1.475	1.63	ABCA1,ABCB11,ACACA,ACLY,ACTA2,ARG1,BAAT,CARD11,CCN2,CPT1A
RARB	1.05e-05	-0.744		APOA4,CASP7,CCNE1,CDKN2B,CPT1A,CXCL12,CXCL8,CYP26A1,CYP26B1,CYP7A1
NR1D1	3.35e-05	-0.458		ACACA,ACLY,APOC3,BIRC3,CXCL8,EHHADH,FADS2,FASN,G6PC1,KLB
RARG	6.14e-05	-0.52		ABCA1,AREG,BMP2,CCN2,CNR1,COL4A1,CRABP2,CYP19A1,CYP26A1,CYP26B1
NR0B1	9.19e-05	2.463	3.91	AR,CYP19A1,CYP7A1,FASN,FBXO15,G6PC1,GCLC,GSR,MLXIPL,NR0B1
ESRRG	0.000719	0.171	-1.94	ACO1,ALDOC,ATP2A2,ATP5MC3,CYCS,CYP19A1,DKK1,FABP3,G6PC1,HADH
RXRG	0.00197	-2.111		ABCG1,ACAA2,APOC3,CCNE1,CD74,CXCL3,E2F7,EHHADH,FABP1,FABP3
THRA	0.00224	0.942	-1.96	ACACA,ATP2A2,CALCA,CASP7,CD44,CPT1A,CSNK1A1,CYP7A1,DIO1,DIO3
NR5A1	0.00254	-1.464		CYP19A1,CYP26B1,CYP7A1,ETS1,GAL,GSTA1,GSTA2,GSTA4,LAMA1,LAMA2
NR2F1	0.00283	1.198		APOA4,APOC3,CDH2,CYP19A1,CYP7A1,FNBP1,GDF15,ID2,NR0B1,SPRY2
NR1D2	0.0185	1.633		APOC3,BIRC3,COL5A2,FABP3,LTBP1,TNC
NR2F2	0.0303	-1.387		ACTA2,APOA4,APOC3,CYP7A1,HNF1A,LIPC,NR0B1,NR1H4,NR5A2,PROX1
NR4A3	0.0343	-1.714		AASS,ACTA2,ALKAL2,BIRC3,CCND2,CDC20,CKMT2,COL6A1,CSNK1A1,CX3CL1
RXRB	0.0443	0.471		ABCA1,ALDH1A1,CD109,ECT2,ENPP5,ETF1,FABP1,FASN,FSTL1,GCHFR

## Sheet: CBD
Nuclear Receptor	p-value	z-score	FC	Target Molecules in Dataset
ESR1	1.19e-43	-1.75		AASS,ABCG2,ABCG5,ABCG8,ABI2,ACSL1,ACTA2,ADAMTS13,ADD3,ADH1C
ESR2	1.13e-36	0.009		ABCE1,ACSL3,ADAMTS1,AJUBA,ALDH1A3,ANPEP,ANXA1,AQP3,AR,AREG
NR3C1	1.75e-27	-0.159		ABHD5,ACAA1,ACSF2,ACSL1,ACSL3,ACTA2,ADH1C,AKR1D1,ANXA1,ARG1
PGR	2.69e-21	3.281		ABCG2,ACSL1,ADAMTS1,ADRA2A,AK4,ALDH1A3,AMD1,AR,AREG,BTG1
AR	4.1e-21	0.396	-1.7	AASS,ACADSB,ALDH7A1,AMD1,ANKRD1,ANXA9,AQP3,AR,ARG1,ARG2
PPARD	5.58e-20	-2.011		ACTA2,ADAMTS1,ANGPTL3,ANO1,AQP3,ARG1,BDH1,BIRC5,BUB1B,CCNA2
PPARG	1.65e-19	0.442		AASS,ABCG2,ACAA1,ACSL1,ACSL4,ACTA2,AQP3,ARG1,BDH1,BEX2
AHR	2.49e-18	-0.131		ABCG2,ACTA2,AFMID,AKR1C2,ALDH1A3,ALDH5A1,ANK3,AREG,ARG2,ATF3
PPARA	3.2e-18	0.175		AADAC,ABCD3,ABCG5,ABCG8,ACAA1,ACSL1,AGXT,ALDH3A2,APCS,AQP3
RARA	5.24e-15	-4.52		AASS,ABCC2,ADH1C,AR,ASPM,ATF5,BIRC5,CA12,CCNA2,CCND1
NR1H4	3.02e-14	1.15		AADAC,ABCC2,ABCG5,ABCG8,ABHD5,ACOX2,ACTA2,ADH1A,ADH1B,ANKRD1
NR1H3	2.37e-12	0.842		ABCG5,ABCG8,ACSL3,ACTA2,ANGPTL3,ANLN,APCS,AREG,ARG2,ATF3
RXRA	3.6e-12	-1.902	-1.54	ABCC2,ABCG2,ACSL1,ACSL3,ADH1A,ADH1B,ADH1C,AKR1C1,ANGPTL3,ARG2
NR3C2	8.33e-10	-0.907		ADAMTS1,AQP3,ARG1,BID,BMP4,CCN2,CXCL8,CXCR4,CYP1B1,DDC
RORA	1.23e-09	-0.327		ABCG5,ACSL4,AKR1D1,ASNS,BHMT,BIRC5,CCNA2,CCNB1,CCR6,CDH2
THRB	2.15e-09	0.191		ABCD3,AMPD3,ANGPTL3,BCL2L14,CASP1,CCNB1,CCND1,CCND2,CCR6,CDCA7L
RORC	6.07e-09	-1.252		ABCG5,AKR1D1,ASNS,BHMT,CCNB1,CCR6,CYP8B1,DDC,ELOVL6,ENO1
NR5A2	3.09e-07	-1.277		ABCC2,ABCG5,ABCG8,ACTA2,CCND1,CEBPB,CTNNA2,CYP19A1,CYP8B1,DSC2
NR4A1	3.02e-06	-2.479		ABCG5,ABCG8,ACSL4,ACTA2,AKR1C1,ATF3,ATP5MC3,BIRC5,CCN2,CCND1
NR1I3	8.89e-06	0.32	-1.62	ABCC2,APCS,CYP2C8,CYP2C9,CYP8B1,DIO1,EIF4EBP1,G6PC1,HK1,IGF2R
NR1I2	1.78e-05	2.24		ABCC2,ADH1C,ANG,BHMT,CES1,CTH,CXCL3,CYP1A1,CYP2C8,CYP2C9
NR1H2	2.49e-05	0.866		ABCG5,ABCG8,ACSL3,APCS,AREG,ELOVL6,FDFT1,HK1,ITGAL,LDLR
RARG	0.000146	-0.295		AREG,BMP2,CCN2,CNR1,COL4A1,CYP19A1,CYP26A1,DHRS3,FOS,GREB1
RARB	0.000629	-0.442	-1.54	ACSL1,CXCL8,CYP26A1,DHRS3,EIF4EBP1,HOXA1,IFIT1,IGFBP3,INSR,ITGAV
NR1D1	0.000695	1.18		CXCL8,EHHADH,FOS,G6PC1,KLB,ME1,NAMPT,NUPR1,SLC2A1,STAT1
NR4A2	0.00104	-1.614		AREG,CCND1,CFLAR,CNR1,COL16A1,CXCL8,CYP19A1,DDC,GPLD1,HMOX1
NR0B1	0.00139	1.378	4.56	AR,CYP19A1,FBXO15,G6PC1,GCLC,GCLM,GSR,NR0B1,SCARB1,SOX9
NR4A3	0.00166	-1.723		AASS,ACTA2,ALKAL2,ATF3,CCNB1,CCND1,CCND2,CDC20,COL16A1,CX3CL1
THRA	0.00305	0.518	-1.68	BMP4,CALCA,CCND1,CD44,DIO1,DIO3,EHHADH,ENG,FGFR3,FKBP1B
RXRG	0.014	-0.816		ACSL1,CXCL3,EHHADH,FABP1,FABP3,IGF2R,MMP11,MYLIP,SLC22A7,TGFBR3
RXRB	0.0152	-0.775		ACSL1,DHRS3,FABP1,FLRT3,FSTL1,GADD45G,GCHFR,MAP1B,MMP11,NFXL1
ESRRG	0.0207	1.235	-2.1	ATP5MC3,CYP19A1,DKK1,ENO1,FABP3,G6PC1,HK2,IDH3A,IL36G,KCNH2
NR2F2	0.0244	-1.664		ACTA2,EFNB2,IL37,NR0B1,PPARGC1A,PROX1,RARB,ST6GAL1,STAT1,TNFSF14
NR2F1	0.0246	-0.571		CDH2,CYP19A1,GDF15,ID2,IL37,JAG1,NR0B1,RARB,ZEB1

## Sheet: CBG
Nuclear Receptor	p-value	z-score	FC	Target Molecules in Dataset
PPARG	4.36e-29	2.952		AASS,ABCG1,ACADM,ACSL1,AGPAT2,ARG1,AXL,BCL2A1,BEX2,CAV1
PPARA	3.17e-28	2.067		ACADM,ACSL1,ACSS2,AP1S2,APCS,AQP8,ARG1,C2,CCND1,CDK1
ESR1	3.62e-27	-2.272		AASS,ABLIM1,ACSL1,ADGRG6,ALCAM,ANK3,ANLN,ANXA3,AREG,ARHGEF2
PPARD	1.28e-19	1.174		ABCG1,ANGPTL3,ANO1,ARG1,CCL20,CCND1,CCND2,CDK1,CDT1,CENPI
ESR2	9.27e-19	-0.975		ABLIM1,AK7,AKAP12,ANPEP,AREG,ARHGDIB,ARID5B,BMP2,CA12,CAV1
NR3C1	2.24e-18	1.16		ACSL1,ADM,ARG1,BIRC3,BMP2,CACNA2D3,CAV1,CAVIN2,CCL20,CCN1
PGR	1.8e-15	-0.2		ACSL1,AREG,BIRC3,CA12,CCND1,CDK1,CDT1,CEBPA,CSGALNACT1,CSRP1
AHR	7.34e-15	-1.265		ADM,AKR1C2,ANK3,AREG,CCL20,CCND1,CCR6,CDK1,CDKN2B,CEBPA
AR	2.81e-14	-1.73		AASS,ABCG1,ADM,ANKRD1,AQP8,ARG1,ASB9,CAV1,CAV2,CAVIN2
RXRA	2.33e-11	0.169		ABCG1,ACADM,ACSL1,AKR1C1,ANGPTL3,CCL20,CCND1,CEBPA,CIDEC,CPT1A
RXRG	9.04e-09	0		ABCG1,ACADM,ACSL1,CCL20,CXCL2,CXCL3,DUSP1,E2F7,FABP1,FABP3
NR1H4	1.31e-08	3.431		ABCG1,ANKRD1,ANPEP,CCL14,CCN1,CCN2,CEBPA,CXCL3,CYP3A4,DDIT3
NR1H3	4.04e-08	0.799		ABCG1,ANGPTL3,ANLN,APCS,AREG,CDK1,CX3CL1,E2F7,FDFT1,FDPS
RORA	9.96e-08	0.875		AQP8,CCR6,CDK1,CLCA1,CXCL8,ELOVL6,FABP3,FDFT1,HSD17B7,IGFBP1
NR1I2	1.15e-07	1.35		CEBPA,CPT1A,CXCL2,CXCL3,CYP3A4,DHCR7,EGR1,ELOVL6,FABP1,GLUL
NR0B2	1.32e-07	0.918		ACADM,ARG1,CCN2,CEBPA,CIDEC,CPT1A,CYP51A1,EGR1,FABP1,HNF4A
NR4A3	1.91e-07	0.022		AASS,ACADM,ALKAL2,BIRC3,CCND1,CCND2,CEBPA,COL16A1,CX3CL1,DDIT3
THRB	3.61e-07	2.781		ANGPTL3,CCND1,CCND2,CCR6,CDH6,CEBPA,CPT1A,CXCR4,DIO1,DKK1
NR4A1	4.4e-06	-0.494		ADM,AKR1C1,CCN2,CCND1,CCND2,CEBPA,COL16A1,DDIT3,HMOX1,ICAM1
NR3C2	6.74e-06	-1.577		ARG1,BCL2A1,CACNA2D3,CCN2,CXCL8,CXCR4,EDN1,EGR1,FGF2,ICAM1
RARB	7.67e-06	0.456		ACADM,ACSL1,BCL2A1,CDKN2B,CPT1A,CXCL2,CXCL8,CYP26A1,EGR1,ETS1
NR1D1	9.84e-06	2.813		BIRC3,CXCL8,EGR1,FADS2,IER3,ME1,PLAU,TNFAIP3
THRA	1.31e-05	-0.317		CCND1,CEBPA,CPT1A,DIO1,DIO3,ENG,HMOX1,NPPB,POR,PPARGC1A
ESRRG	9.32e-05	0.614		ACADM,ALDOC,CCL20,DKK1,FABP3,IL36G,LPIN1,NEXN,NPPB,PDK4
RORC	0.00014	0.115		AQP8,CCL20,CCR6,ELOVL6,FDFT1,GLS,HSD17B7,IGFBP1,ME1,NNMT
RARA	0.000193	-1.01		AASS,ABLIM1,ASPM,CA12,CCND1,CDK1,CEBPA,CXCL5,CXCL8,CYP26A1
NR1I3	0.000212	0		APCS,CYP3A4,DIO1,HNF4A,ICAM1,INSIG1,NEDD9,POR,SULT2A1,TNFAIP2
NR4A2	0.000363	0		ADM,AREG,CCL20,CCND1,COL16A1,CXCL8,EIF4EBP2,HMOX1,KITLG
NR1H2	0.00088	1.224		ABCG1,APCS,AREG,ELOVL6,FDFT1,FDPS,NFKBIA,PFKFB1,TNFRSF9
RARG	0.00103	-0.478		AREG,BMP2,CCL20,CCN2,CYP26A1,DUSP1,EGR1,SLC10A1
RXRB	0.00232	0.447		ACADM,ACSL1,CCL20,CIDEC,ECT2,FABP1,FSTL1,GADD45G,HNF4A,PPARGC1A
NR2F2	0.00665			CCL20,EFNB2,HNF4A,IL37,PPARGC1A,TNFSF14
NR2F1	0.00851			ACADM,EGR1,IL37,JAG1,VIM
NR1D2	0.0131			BIRC3,FABP3,MATN3
NR5A2	0.0275	-0.186		CCND1,DSC2,GADD45G,HNF4A,ICAM1,IGFBP1,IL36G,SLC10A1

## Sheet: CBN
Nuclear Receptor	p-value	z-score	FC	Target Molecules in Dataset
ESR1	9.71e-44	-0.924		AASS,ABCG2,ABCG5,ABHD2,ADD3,ADH1C,AFMID,AGGF1,ALCAM,ANXA3
ESR2	1.5e-27	1.678		ABCA1,ABCE1,ABHD2,ADAMTS1,AKAP12,ALDH1A3,ANPEP,ANXA1,AQP3,AR
NR3C1	1.52e-27	-1.972		ABCA1,ABHD2,ABL1,ACSF2,ADH1C,ADM,AKR1D1,ANXA1,APOL3,ARG1
PGR	2.26e-21	1.673		ABCG2,ADAMTS1,AK4,AKR1C3,ALDH1A3,AMD1,AR,AREG,BCL6,BIRC3
AR	2.15e-19	-0.022	-1.59	AASS,ABCA1,ACADSB,ADM,AKR1C3,ALDH7A1,AMD1,ANKRD1,ANXA9,AQP3
PPARA	1.24e-18	1.293		AADAC,ABCA1,ABCG5,ACSS2,AGXT,ALDOB,AMBP,APCS,AQP3,ARG1
PPARG	5.72e-18	-1.715		AASS,ABCA1,ABCG2,ACSL4,AQP3,ARG1,ASAP1,ATP2A2,BACE1,BCL6
AHR	1.48e-15	0.553		ABCB6,ABCG2,ABTB3,ADM,AFMID,AKR1C2,ALDH1A3,ALDH5A1,AREG,ARG2
RXRA	1.42e-13	-1.663		ABCA1,ABCC2,ABCG2,ACACB,ADH1A,ADH1B,ADH1C,AKR1C1,ARG2,ASNS
RARA	1.57e-12	-2.453		AASS,ABCA1,ABCC2,ABHD2,ACACB,ADH1C,AR,BIRC5,C5,CA12
NR1H4	2.93e-12	0.48	-1.76	AADAC,ABCC2,ABCG5,ACOX2,ADH1A,ADH1B,AMBP,ANKRD1,ANPEP,BBOX1
PPARD	1.33e-11	-3.311		ABCA1,ACACB,ADAMTS1,ANO1,APOB,AQP3,ARG1,BDH1,BIRC5,CCL20
NR3C2	2.76e-11	0.343		ADAMTS1,APOC1,AQP3,ARG1,BID,CACNA2D3,CCN2,CYP1B1,DDC,DUSP4
NR1I2	4.81e-10	0.83		ABCA1,ABCC2,ADH1C,ANG,APOC1,APOC4,BHMT,CEBPA,CXCL2,CXCL3
RORC	8.89e-10	-1.314		ABCG5,ACACB,AKR1D1,ASNS,BHMT,BMAL1,CCL20,CYP8B1,DDC,DHCR24
RORA	1.47e-08	-1.704		ABCA1,ABCG5,ACACB,ACSL4,AKR1D1,ASNS,BHMT,BIRC5,BMAL1,CCNA2
NR5A2	3.92e-08	-0.613		ABCC2,ABCG5,C5,CTNNA2,CYP19A1,CYP7A1,CYP8B1,DSC2,FGB,FGF19
RARG	5.86e-07	0.709		ABCA1,AREG,CCL20,CCN2,CNR1,COL4A1,CYP19A1,CYP26A1,DUSP1,EGR1
THRB	5.98e-07	-1.564		AMPD3,ATP2A2,CASP1,CCDC125,CDCA7L,CDK4,CEBPA,CYP7A1,DDC,DHCR24
NR1H3	1.14e-06	-0.722		ABCA1,ABCG5,APCS,APOC1,APOC4,AREG,ARG2,ATF3,BIRC5,CCNA2
NR1I3	4.24e-06	-0.864	-1.7	ABCC2,APCS,CYP2C9,CYP7A1,CYP8B1,DHCR24,DIO1,EIF4EBP1,G6PC1,GADD45B
NR0B1	1.06e-05	1.213	10.12	AR,CYP19A1,CYP7A1,FBXO15,G6PC1,GCLC,GCLM,GSR,NQO1,NR0B1
NR0B2	1.71e-05	1.633	2.23	ABCA1,ARG1,CCN2,CEBPA,CIDEC,CYP7A1,CYP8B1,DGAT2,EGR1,ESRRG
NR1D1	2.35e-05	0.485		BIRC3,BMAL1,EGR1,EHHADH,G6PC1,IER3,KLB,ME1,PLAU,SLC2A1
NR4A1	9.29e-05	-0.923		ABCG5,ACSL4,ADM,AKR1C1,ALDOB,APOB,ATF3,BCL2L11,BIRC5,CCN2
NR1H2	0.00125	-0.154		ABCA1,ABCG5,APCS,AREG,CYP7A1,HMGCR,IFIT2,IL1RN,ITGAL,LRP8
NR2F2	0.00199	-0.128		CCL20,CYP7A1,IL37,NR0B1,NR1H4,PCK1,PPARGC1A,PROX1,SOX4,ST6GAL1
RXRB	0.00322	-0.728		ABCA1,CCL20,CIDEC,ENPP5,GADD45G,GCHFR,MAP1B,MMP11,PHLDA2,PPARGC1A
RARB	0.00387	-0.73		CDKN2B,CXCL2,CYP26A1,CYP7A1,EGR1,EIF4EBP1,ID1,ID3,IFIT1,KLF4
NR2F1	0.0072	1.246		CYP19A1,CYP7A1,EGR1,GDF15,ID2,IL37,NR0B1,PCK1,VIM
RXRG	0.0073	-1.342		CCL20,CXCL2,CXCL3,DUSP1,E2F7,EHHADH,MMP11,PCK1,PDK4,SLC22A7
ESRRG	0.00781	-0.597	-2.22	ALDOC,ATP2A2,CCL20,CYP19A1,ENO1,G6PC1,HK2,IDH3A,NEXN,NPPB
NR4A2	0.0175	-0.473		ADM,AREG,CCL20,CNR1,CYP19A1,DDC,GPLD1,HMOX1,SESN3,SLC28A1
NR5A1	0.0214	-0.494		CYP19A1,CYP7A1,GAL,LAMA3,LEPR,MAMLD1,NR0B1,NR0B2,SOX9,SULT2A1
THRA	0.036	0.803		ATP2A2,CD44,CEBPA,CYP7A1,DIO1,DIO3,EHHADH,FKBP1B,HMOX1,KLF9
NR4A3	0.153	-2.602		AASS,ATF3,BIRC3,CEBPA,CX3CL1,FHL2,G6PC1,KIF20A,MYC,NQO1
