# Supplementary material for: Transcriptomic comparison on the mechanism of action of four major constituent cannabinoids in hemp extract
Source: J Cannabis Res. 2026 Apr 29;8:74. doi: 10.1186/s42238-026-00432-w (PMC13270906; doi:10.1186/s42238-026-00432-w)
Supplement: Supplementary file 3 — Supplementary Material 3. [file 42238_2026_432_MOESM3_ESM.xlsx]

## Sheet: CBC
Diseases or Functions Annotation	p-value	z-score	# Molecules
Nonhematologic malignant neoplasm	3.87e-296	3.245	2554
Non-hematological solid tumor	1.62e-288	2.744	2555
Carcinoma	7.47e-283	2.438	2534
Non-melanoma solid tumor	7.61e-283	2.838	2547
Epithelial neoplasm	2.17e-281	2.228	2535
Tumorigenesis of tissue	6.53e-274	2.13	2537
Malignant solid tumor	5.9e-269	3.343	2562
Solid tumor	4.08e-262	3.005	2564
Extracranial solid tumor	4.82e-262	2.287	2556
Non-central nervous system malignant neoplasm	1.95e-259	1.699	2555
Cancer	3.72e-257	3.466	2563
Extrapancreatic malignant tumor	3.27e-252	2.857	2525
Abdominal carcinoma	1.53e-248	1.277	2417
Abdominal lesion	1.08e-245	2.354	2474
Abdominal neoplasm	1.39e-244	2.516	2468
Abdominal cancer	1.17e-239	1.717	2452
Head and neck tumor	2.95e-239	2.776	2340
Adenocarcinoma	2.79e-236	1.656	2353
Intraabdominal organ tumor	1.44e-235	2.544	2440
Formation of solid tumor	1.05e-226	1.572	2368
Abdominal adenocarcinoma	2.66e-217	1.114	2288
Digestive organ tumor	1.84e-216	2.228	2368
Generation of tumor	5.36e-213	2.063	2294
Digestive system cancer	3.89e-212	1.134	2344
Head and neck cancer	1.13e-199	1.403	2193
Cancer of secretory structure	6.14e-193	1.332	2200
Head and neck carcinoma	2.51e-184	1.841	2123
Gastrointestinal tumor	2.29e-176	0.057	2197
Genitourinary tumor	4.48e-175	1.988	2154
Endocrine gland tumor	4.53e-175	0.852	2121
Nonpituitary endocrine tumor	3.4e-174	1.632	2062
Incidence of tumor	3.33e-172	0.729	2127
Urogenital cancer	4.36e-172	1.69	2134
Malignant genitourinary solid tumor	5.13e-172	1.69	2133
Neck neoplasm	1e-171		2043
Endocrine cancer	5.16e-170	0.115	2090
Gastrointestinal carcinoma	8.1e-170	-0.054	2114
Thyroid lesion	1.29e-169	0.371	2027
Thyroid gland tumor	2.96e-169		2026
Endocrine carcinoma	3.8e-169	0.115	2086
Gastrointestinal tract cancer	1.06e-168	0.076	2174
Thyroid cancer	8e-168		2014
Thyroid carcinoma	2.29e-166		2009
Frequency of tumor	2.51e-164	0.661	2080
Gastrointestinal adenocarcinoma	4.69e-162		2032
Genitourinary carcinoma	1.6e-159	1.819	2031
Intestinal tumor	3.32e-155	-0.849	2059
Tumorigenesis of epithelial neoplasm	5.69e-155	2.053	2042
Formation of epithelial neoplasm	7.74e-155	2.053	2042
Large intestine neoplasm	8.71e-154	-1.178	2054
Development of malignant tumor	1.92e-153	1.719	2037
Intestinal cancer	4.91e-152	-0.119	2046
Upper abdominal cancer	9.8e-151	1.984	1903
Malignant neoplasm of large intestine	9.9e-151	-0.119	2042
Development of carcinoma	2.62e-150	2.516	2016
Intestinal carcinoma	9.79e-148	-0.52	1968
Large intestine carcinoma	2.18e-147	-0.52	1966
Intestinal adenocarcinoma	7.63e-144		1949
Pelvic tumor	1.08e-143	1.458	1966
Large intestine adenocarcinoma	5.14e-143		1946
Pelvic cancer	6.6e-136	1.035	1933
Genitourinary adenocarcinoma	1.16e-128	1.201	1715
Pelvic carcinoma	3.79e-124	0.728	1843
Melanocytic lesion	1.14e-122	1.795	1885
Melanoma	2.2e-122	1.795	1884
Skin lesion	3.16e-120	0.32	1867
Malignant solid organ tumor	2.33e-118	1.386	1866
Skin tumor	1.39e-117	0.339	1856
Skin cancer	1.19e-115	1.1	1847
Breast or gastric cancer	1.17e-114	0.444	1634
Soft tissue lesion	2.08e-113	2.414	1857
Breast or gynecological cancer	6.97e-112	0.208	1707
Genital tumor	9.91e-112	0.407	1719
Central nervous system solid tumor	5.54e-110	2.497	1712
Nervous system neoplasm	2.94e-109	2.47	1729
Breast or colorectal cancer	6.55e-109	0.036	1722
Glioma	8.23e-107	1.003	1678
Hepato-pancreato-biliary cancer	2.33e-106	1.363	1559
Genital tract cancer	4.31e-105	0.711	1681
Anogenital cancer	6.76e-105	0.711	1683
Non rhabdoid tumor	1.85e-104	2.22	1697
Development of adenocarcinoma	5.34e-104	1.806	1562
Development of digestive organ tumor	3.45e-103	1.34	1578
Central nervous system cancer	7.04e-103	1.811	1661
Uveal or cutaneous melanoma	1.05e-100		1729
Glioma cancer	1.09e-100	1.941	1638
Cutaneous melanoma	3.41e-100		1726
Neurogenic lesion	1.19e-97	2.15	1643
Cell transformation	2.5e-94	3.837	1687
Pelvic adenocarcinoma	5.45e-94		1521
Brain lesion	2.36e-93	1.998	1617
Neoplasia of cells	1.36e-92	3.416	1676
Genital carcinoma	3.77e-92	0.277	1566
Liver lesion	1.21e-91	1.927	1440
Intracranial lesion	1.34e-90	2.494	1601
Intracranial neoplasm	2.82e-90	2.494	1597
Brain tumor	3.39e-90	2.403	1596
Breast or pancreatic cancer	4.19e-89	1.083	1445
Brain glioma	2.53e-87		1574
Hepatobiliary carcinoma	9.78e-86	0.725	1290
Hepatobiliary system cancer	2.28e-85	0.777	1329
Malignant hepatobiliary neoplasm	2.28e-85	0.777	1329
Liver cancer	9.43e-85	0.83	1256
Upper gastrointestinal tract tumor	1.67e-84	1.784	1325
Hepatobiliary neoplasm	2.15e-84	2.173	1430
Liver tumor	9.18e-83	2.248	1367
Liver carcinoma	2.31e-82	0.739	1214
Breast or ovarian neoplasm	4.15e-80	1.197	1251
Multiple cancers	9.16e-80	-0.04	1268
Tumorigenesis of reproductive tract	1.45e-79	0.676	1381
Female genital neoplasm	2.79e-79	0.676	1385
Breast or ovarian cancer	8.09e-79	0.208	1229
Urinary tract cancer	4.97e-78	1.976	1245
Non-colon gastrointestinal cancer	5.72e-78	0.647	1331
Colon lesion	6.47e-78	-1.633	1242
Astrocytoma	6.84e-78	1.941	1384
Cancer of cells	1.63e-77	3.725	1476
Colon tumor	1.74e-77	-1.226	1240
Colorectal lesion	2.98e-77	-1.527	1409
Colorectal tumor	4.02e-77	-1.178	1408
Urinary tract tumor	4.99e-77	2.412	1249
High grade glioma	5.88e-77	1.941	1376
Non-colorectal gastrointestinal cancer	8.1e-77	0.647	1285
High grade malignant glioma	8.58e-77	1.941	1375
Upper gastrointestinal tract cancer	8.75e-77	0.647	1279
High grade astrocytoma	1.72e-76	1.941	1374
Upper gastrointestinal carcinoma	4.13e-76	0.728	1238
Urinary tract carcinoma	1.04e-75	1.387	1206
Colon cancer	1.25e-74	-0.46	1219
Organismal death	1.44e-73	0.179	900
Colorectal cancer	5.93e-73	-0.119	1378
Female genital tract cancer	5.14e-72		1334
Development of genital tumor	2.98e-71	1.109	1324
Mammary tumor	1.67e-69	1.066	1041
Grade 3-4 tumor	1.36e-68		1393
Breast cancer	1.67e-68	0.208	1018
Grade 3-4 glioma cancer	1.31e-67		1384
Respiratory system tumor	2.61e-66	0.567	1331
Noncardiac thoracic lesion	8.24e-66	0.201	1337
Lung lesion	1.3e-65	-0.088	1334
Thoracic neoplasm	7.58e-65	0.678	1286
Cell movement	3.11e-64	2.154	876
Lymphohematopoietic neoplasia	4.4e-64	1.789	1253
Myeloid or lymphoid neoplasm	4.53e-64	0.437	1245
Hematological or lymphatic system tumor	4.65e-64	1.938	1257
Lymphohematopoietic cancer	6.18e-64	1.693	1241
Malignant neoplasm of respiratory system	7.16e-64	-0.033	1315
Intrathoracic organ tumor	8.71e-64	0.678	1278
Hematopoietic neoplasm	9.74e-64	1.344	1250
Lung tumor	1.55e-63	0.3	1275
Migration of cells	1.59e-63	2.23	822
Colon carcinoma	3.81e-63	-0.323	1150
Hematologic cancer	4.51e-63	1.103	1236
Colorectal carcinoma	1.14e-62	-0.52	1207
Malignant neoplasm of retroperitoneum	1.72e-62	2.399	960
Development of colorectal tumor	1.73e-62	-0.762	1208
Tumorigenesis of gastrointestinal tumor	3.66e-62	-0.227	1210
Extraadrenal retroperitoneal tumor	6.32e-62	2.535	1016
Intrathoracic malignant tumor	1.07e-61	-0.103	1267
Uterine tumor	2.5e-61		1184
Neoplasia of blood cells	6.55e-61	0.5	1210
Female genital carcinoma	1.03e-60		1227
Lung cancer	1.21e-60	-0.357	1258
Female genital tract adenocarcinoma	4.87e-60		1165
Grade 1-4 astrocytoma	9.28e-60		1276
Gastroesophageal carcinoma	1.47e-59		1034
Brain astrocytoma	1.75e-59		1273
Grade 4 astrocytoma	2.02e-59		1270
Non-malignant disorder	3.13e-59	0.738	745
Gastroesophageal cancer	3.25e-59		1074
Grade 4 high grade glioma	3.63e-59		1268
Colon adenocarcinoma	8.7e-59		1121
Lung carcinoma	1.25e-58	0.241	1217
Thoracic carcinoma	2.46e-58	0.241	1218
Glucose metabolism disorder	2.99e-58	1.762	777
Colorectal adenocarcinoma	1.01e-57		1168
Hepatocellular carcinoma	1.63e-56	0.634	623
Endocrine pancreatic dysfunction	3.13e-55	-1.113	703
Diabetes mellitus	3.89e-55	-1.113	702
Uterine cancer	6.91e-55		1132
Lymphoreticular neoplasm	3.55e-54	1.066	1019
Breast or ovarian carcinoma	8.8e-54	1.394	992
Connective or soft tissue tumor	1.27e-53	1.181	1134
Necrosis	8.7e-53	-2.733	841
Gastric lesion	1.1e-52		970
Head lesion	1.15e-52	0.015	892
Cancer of head	2.15e-52	0.253	891
Stomach tumor	3.99e-52		967
Formation of stomach tumor	4.55e-52		917
Gastric carcinoma	6.1e-52		914
Gastric cancer	1.17e-51		958
Renal lesion	1.18e-51	2.322	575
Male genital neoplasm	4.36e-51	0.219	977
Cell proliferation of tumor cell lines	5.06e-51	3.002	756
Prostatic tumor	5.66e-51	0.989	956
Prostate cancer	2.03e-50	0.711	951
Abnormality of endometrium	2.43e-50		1083
Malignant neoplasm of male genital organ	3.73e-50	0.711	963
Uterine carcinoma	1.47e-49		1052
Invasive cancer	4.33e-49	4.01	547
Invasive tumor	4.85e-49	4.053	548
Acute disease	9.19e-49	-0.248	905
Endometrium tumor	1.43e-48		1052
Abnormal growth in endometrium	1.64e-48		1055
Endometrial cancer	5.68e-48		1048
Neoplasia of epithelial cells	5.85e-48	1.154	1056
Squamous cell tumor	5.98e-48	0.883	1055
Squamous-cell carcinoma	9.83e-48	0.883	1054
Lymphoid cancer	1.22e-47	1.752	917
Apoptosis	1.64e-47	-2.86	794
Synthesis of lipid	1.79e-47	-1.945	308
Non-small cell carcinoma	3.47e-47	0.832	858
Lymphatic system tumor	3.84e-47	1.885	922
Non-small cell lung carcinoma	5.4e-47	0.832	857
Benign lesion	1.16e-46	-0.133	501
Lymphocytic cancer	1.34e-46	0.999	910
Malignant lymphocytic neoplasm	1.34e-46	0.999	910
Lymphoproliferative disorder	1.66e-46	0.732	911
Renal cancer	2.01e-46	1.897	532
Inflammation of absolute anatomical region	2.02e-46	1.012	697
Bladder cancer	2.2e-46		983
Renal tumor	5.64e-46	1.976	536
Upper urinary tract tumor	5.67e-46	1.976	537
Ductal carcinoma	7.41e-46	1.02	849
Breast carcinoma	1.18e-45	1.394	778
Bladder tumor	1.36e-45	1.387	985
Cell death of tumor cell lines	3.52e-45	-2.372	587
Bladder carcinoma	2.52e-44		954
Prostatic carcinoma	5.17e-44	0.277	837
Benign Tumors	5.95e-44	0.019	464
Gastroesophageal adenocarcinoma	6.26e-44		679
Growth of lesion	1.14e-43	2.121	495
Growth of tumor	1.53e-43	2.188	494
Advanced malignant tumor	1.74e-43	3.885	468
Benign solid tumor	1.78e-43	0.118	461
Endometrioid carcinoma	1.25e-42		1011
Musculoskeletal lesion	1.68e-42	0.408	656
Upper renal tract carcinoma	2.3e-42	1	492
Fatty acid metabolism	3.79e-42	-1.699	240
Kidney carcinoma	4.12e-42	1	490
Concentration of lipid	5.56e-42	-1.908	338
Malignant neoplasm of aerodigestive tract	1.35e-41	0.342	726
Endometrial carcinoma	1.68e-41		960
Invasion of cells	4.04e-41	4.058	524
Endometrial adenocarcinoma	4.48e-41		951
Hematologic cancer of cells	4.51e-41	0.956	800
Organization of cytoplasm	5.15e-41	1.122	509
Quantity of carbohydrate	1.41e-40	-0.489	237
Upper aerodigestive tract carcinoma	3.63e-40	0.728	703
Ductal adenocarcinoma	5.3e-40	1.02	775
Neoplasia of leukocytes	6.08e-40	0.802	853
Metastasis	8.2e-40	3.912	440
Renal cell carcinoma	9.46e-40		477
Prostatic adenocarcinoma	1.27e-39		759
Transport of molecule	1.43e-39	-1.117	481
Development of urinary tract tumor	1.55e-39	1.982	478
Formation of renal lesion	2.07e-39	1	478
Gastric adenocarcinoma	4.62e-39		609
Liquid tumor	5.06e-39	0.101	910
Tumorigenesis of lymphocytes	2.43e-38	0.884	769
Viral Infection	2.45e-38	0.07	669
Organization of cytoskeleton	2.64e-38	1.225	465
Leukemia	2.64e-38	0.515	879
Familial neurological disorder	6.5e-38	0.216	614
Pancreaticobiliary cancer	6.63e-38	1.509	797
Development of benign tumor	1.62e-37	0.094	360
Extrapulmonary squamous cell carcinoma	2.05e-37	0.268	922
Pancreaticobiliary neoplasm	2.06e-37	1.769	853
Myelodysplastic syndrome or leukemia	2.74e-37	0.339	889
Nonsquamous tumor	4.1e-37	0.577	657
Nonsquamous non-small cell lung carcinoma	5.8e-37	0.577	656
Development of non-small cell lung carcinoma	6.17e-37	0.577	653
Invasion of tumor cell lines	6.72e-37	4.463	476
Lung adenocarcinoma	7.51e-37	0.577	652
Endometrioid endometrial adenocarcinoma	1.02e-36		914
Cell movement of tumor cell lines	1.16e-36	3.359	544
Pancreaticobiliary carcinoma	1.32e-36	1.351	760
Development of lung tumor	3.28e-36	0.123	654
Urothelial cancer	3.96e-36		762
Progressive neurological disorder	4.04e-36	-1.727	565
Abnormal morphology of body cavity	5.15e-36	1.192	447
Movement disorders	1.13e-35	-1.313	478
Inflammation of organ	1.87e-35	0.284	570
Motor dysfunction or movement disorder	2.74e-35	-1.234	479
Apoptosis of tumor cell lines	5.11e-35	-2.712	479
Transitional-cell carcinoma	5.88e-35		754
Pancreatic mass	1.1e-34	1.888	722
Pancreatic lesion	1.52e-34	1.888	721
Urothelial carcinoma	1.57e-34		752
Urothelial transitional cell carcinoma	2.04e-34		751
Neuromuscular disease	3.13e-34	-1.268	440
Urothelial bladder carcinoma	4.16e-34		749
Progressive encephalopathy	5.69e-34	-0.762	498
Microtubule dynamics	6.04e-34	1.005	410
Metabolism of carbohydrate	1.15e-33	-1.772	240
Migration of tumor cell lines	1.29e-33	3.464	507
Pancreatic cancer	1.31e-33	1.492	644
Overweight disorder	4.11e-33	-0.724	254
Obesity	4.72e-33	-0.724	253
Cellular homeostasis	9.12e-33	1.469	511
Clear cell neoplasm	1.24e-32		406
Clear-cell adenocarcinoma	1.88e-32		400
Pancreatic tumor	1.89e-32	1.821	709
Acute leukemia	2.5e-32	0.418	737
Inflammation of joint	2.72e-32	0.418	391
Metabolism of amino acids	8.05e-32	-0.878	95
Immune mediated inflammatory disease	1.22e-31	-0.218	494
Disorder of basal ganglia	1.93e-31	-1.53	349
Head and neck squamous cell carcinoma	2.8e-31	0.762	718
Atherosclerosis	3.13e-31	0.885	278
Arteriosclerosis	3.85e-31	0.873	279
Occlusion of artery	7.2e-31	0.365	295
Renal clear cell adenocarcinoma	9.16e-31		382
Bone marrow lesion	1.22e-30	-0.523	686
Bone marrow neoplasm	1.37e-30	-0.441	685
Kidney clear cell tumor	1.52e-30		386
Brain cancer	1.82e-30	0.643	618
Familial central nervous system disease	1.85e-30		502
B-cell neoplasm	1.91e-30	-0.137	654
Advanced malignant solid tumor	7.57e-30	0.075	273
Myeloid neoplasm	1.13e-29	-0.665	687
Vaso-occlusion	1.34e-29	0.574	325
Myeloid leukemia	1.71e-29	0.215	641
Familial encephalopathy	1.96e-29		484
Occlusion of blood vessel	2.24e-29	0.358	314
Acute myeloid leukemia	3.27e-29	0.458	631
Pancreatic carcinoma	3.39e-29	1.238	598
Benign pelvic disease	3.97e-29		318
Skin carcinoma	4.8e-29	0.266	719
Benign connective or soft tissue neoplasm	4.82e-29		201
Malignant myeloid neoplasm	5.94e-29	0.134	662
Lymphoma	6.63e-29	1.069	541
Gonadal tumor	9.09e-29	-0.223	542
Diabetic complication	1.76e-28		308
Vasculogenesis	2.12e-28	1.207	285
Cardiomyopathy	2.4e-28	-1.376	391
Osteogenic neoplasm	2.89e-28	1.596	180
Bone marrow cancer	3.34e-28	-0.036	658
Non-traumatic arthropathy	5.21e-28	-0.238	346
Migration of blood cells	6.09e-28	0.627	311
Concentration of acylglycerol	6.43e-28	-0.326	163
Cell movement of blood cells	9.44e-28	0.625	312
Mature lymphocytic neoplasm	1e-27	-1.219	666
Disorder of pregnancy	1.42e-27	1.646	319
Pancreatobiliary adenocarcinoma	1.77e-27	1.188	633
Leukocyte migration	1.92e-27	0.64	309
Soft tissue neoplasm	1.99e-27	0.706	870
B cell cancer	2.58e-27	0.156	615
Metabolism of terpenoid	2.98e-27	-3.035	131
Glioblastoma	3.47e-27	1.941	210
Concentration of triacylglycerol	3.66e-27	-0.048	153
Oral tumor	3.87e-27	0.391	404
Cell survival	3.9e-27	0.238	479
Androgenic alopecia	5.21e-27		236
Non-insulin-dependent diabetes mellitus	6.01e-27		314
Oral lesion	6.51e-27	0.391	408
Metabolism of nucleic acid component or derivative	7.27e-27	-1.402	186
Hepatic steatosis	7.78e-27	3.017	180
Oral cancer	8.43e-27		401
Systemic autoimmune syndrome	8.87e-27	-0.432	427
Breast adenocarcinoma	8.98e-27	0.6	387
Angiogenesis	9.29e-27	1.95	325
Disorder of blood pressure	1.17e-26	-0.592	322
Quantity of cells	1.17e-26	0.646	527
Blastoma	1.48e-26	1.941	214
Ovarian tumor	1.56e-26	0.676	511
Loss of hair	2.26e-26	0.017	292
Upper aero-digestive squamous cell carcinoma	2.47e-26	0	546
Malignant brain glioma	3.19e-26		565
Epithelial basal cell carcinoma	3.25e-26		646
Accumulation of lipid	3.37e-26	0.792	146
Hypertension	4.18e-26	-0.32	314
Cell viability	4.27e-26	0.442	461
Embryonal tumor	4.3e-26	1.318	367
Formation of cellular protrusions	4.44e-26	0.469	329
Gliomatosis cerebri	4.85e-26		563
Infection by RNA virus	8.6e-26	0.602	462
Metabolism of membrane lipid derivative	8.77e-26	-1.335	164
Basal cell carcinoma	8.97e-26		633
Metastatic solid tumor	1.05e-25	0.313	239
Growth of solid tumor	1.09e-25	1.839	244
Oral cavity carcinoma	1.48e-25		388
Ovarian cancer	1.78e-25		498
Chronic inflammatory disorder	1.89e-25	0.405	422
Steroid metabolism	2.01e-25	-2.702	113
Cell movement of leukocytes	3.41e-25	0.559	280
Pancreatic adenocarcinoma	3.59e-25	0.956	549
Quantity of monosaccharide	4.53e-25	-1.079	149
Abnormality of heart ventricle	7.31e-25	-0.771	201
Oxidation of lipid	8.37e-25	-1.016	102
Fibrosis	8.67e-25	1.959	316
Survival of organism	8.94e-25	-1.259	292
Diabetic nephropathy	9.02e-25		259
Disorder of hair	1.05e-24	-0.515	304
Abnormal morphology of abdomen	1.3e-24	1.884	278
Concentration of cholesterol	1.38e-24	-1.496	138
Advanced extracranial solid tumor	2.68e-24	-1.095	217
Size of body	2.78e-24	-0.806	244
COVID-19	2.84e-24	1.206	302
Quantity of steroid	4.29e-24	-1.977	186
Metabolism of acylglycerol	4.46e-24	-0.401	74
Blue round small cell tumor	4.93e-24	0.563	720
Amyloidosis	5.16e-24	0	336
Ductal breast carcinoma	5.58e-24		326
Peripheral vascular disease	6.03e-24	0.543	270
Infection by coronavirus	6.97e-24	1.3	307
Tauopathy	7.94e-24		332
Metabolism of reactive oxygen species	8.26e-24	1.007	201
Homeostasis of lipid	8.55e-24		91
Morphology of body cavity	1.12e-23		226
Concentration of D-glucose	1.25e-23	-1.754	139
Degenerative dementia	1.72e-23		329
Odontogenic tumor	1.91e-23		96
Neuroendocrine tumor	2.17e-23	0.79	708
Keratocystic odontogenic tumor	2.35e-23		93
Dementia	2.46e-23		344
Development of body trunk	2.61e-23	-0.857	332
Pregnancy-induced hypertension	2.74e-23		187
Proliferation of neural cells	2.83e-23	1.315	217
Cell proliferation of carcinoma cell lines	2.87e-23	2.113	296
Concentration of sterol	3.19e-23	-1.529	140
Central nervous system amyloidosis	3.42e-23		324
Alzheimer disease	4.05e-23		320
Growth of epithelial tissue	5.59e-23	0.561	232
Alzheimer disease or frontotemporal dementia	5.69e-23		325
Peripheral arterial disease	6.39e-23	1.854	111
Extrapancreatic neuroendocrine tumor	7.04e-23	0.315	685
Extrahepatic metastasis	9.35e-23	0.456	165
Stromal neoplasm	1.48e-22		720
Preeclampsia	1.51e-22		184
Development of head and neck tumor	2.15e-22	1.086	118
Progesterone receptor-negative breast cancer	2.35e-22		152
Hormone receptor negative breast cancer	3.05e-22		151
Synthesis of reactive oxygen species	4.25e-22	1.178	190
Papillary neoplasm	4.75e-22	0.199	203
Neurological signs	6.47e-22	0.64	272
HER2 negative hormone receptor negative breast cancer	7.17e-22		150
Proliferation of tumor cells	7.18e-22	1.831	161
Synthesis of terpenoid	8.11e-22	-1.761	121
Pancreatic duct disorder	8.55e-22	0.956	513
Female genital tract serous carcinoma	8.62e-22		156
Pelvic serous carcinoma	8.62e-22		156
Pancreatic ductal adenocarcinoma	1.27e-21	0.956	511
Gastrointestinal stromal tumor in fibrous tissue	1.38e-21		701
Left ventricular heart disease	1.55e-21	-1.331	151
Oral squamous cell carcinoma	1.96e-21		354
Synthesis of fatty acid	2.1e-21	-1.256	120
Formation of soft tissue neoplasm	2.63e-21		711
Abnormality of left ventricle	2.68e-21	-1.331	150
Hereditary connective tissue disorder	2.73e-21	0.145	223
Mature B-cell neoplasm	2.75e-21		506
Subcutaneous tumor	3.22e-21	-0.323	231
Extrapulmonary secondary neoplasm	3.29e-21	2.083	140
Valvulopathy	3.3e-21	-0.041	130
Connective tissue tumor	3.31e-21	1.68	358
Non-Hodgkin lymphoma	3.77e-21	-1.351	452
Cell movement of phagocytes	3.83e-21	-0.01	205
Gastrointestinal stromal tumor	3.94e-21		706
HER2 negative cancer	4.22e-21		159
Serous adenocarcinoma	4.93e-21		284
Necrosis of epithelial tissue	5.55e-21	-0.124	209
Development of head	6.05e-21	0.722	300
T-cell malignant neoplasm	6.82e-21	-1.643	390
HER2-negative breast cancer	7.14e-21		157
Estrogen receptor-negative breast cancer	9.06e-21		154
Visceral metastasis	9.51e-21	-0.661	149
HER2 negative solid tumor	9.51e-21		159
Papillary carcinoma	9.73e-21		181
Head squamous cell carcinoma	9.95e-21		355
Papillary adenocarcinoma	9.96e-21		180
Calcinosis	1.01e-20	0.998	106
Cell movement of myeloid cells	1.32e-20	0.255	202
Dysfunction of heart	1.35e-20	-0.71	146
Myocardial dysfunction	1.52e-20	-1.475	145
Disorder of coronary artery	1.53e-20		206
Neuroendocrine carcinoma	2.07e-20	-0.152	625
Rheumatic disease	2.09e-20	0.183	279
Quantity of blood cells	2.15e-20	0.336	317
Malignant neuroendocrine neoplasm	2.16e-20	-0.152	627
Endometriosis	2.45e-20		172
Small-cell carcinoma	3.14e-20		611
Inflammation of body cavity	3.62e-20	0.145	385
Visceromegaly	4.01e-20	-0.034	246
Familial congenital malformation	5.6e-20	0.908	418
Benign head and neck neoplasm	5.88e-20	1.067	163
Concentration of fatty acid	6.6e-20	0.3	127
Left ventricular dysfunction	6.68e-20	-1.174	133
Hereditary neuromuscular disease	7.74e-20		242
Abnormality of skin morphology	8.5e-20	-0.223	180
Quantity of connective tissue	9.03e-20	0	178
Cellular infiltration	9.71e-20	0.465	189
Interaction of tumor cell lines	9.87e-20	-1.292	147
Catabolism of amino acids	1.6e-19	-1.331	46
Binding of tumor cell lines	1.62e-19	-1.404	143
Ventricular dysfunction	1.82e-19	-1.308	136
Growth of malignant tumor	2e-19	1.378	165
Oxidation of fatty acid	2.35e-19	-1.04	82
Neoplasia of tumor cell lines	2.38e-19	3.654	234
Synthesis of steroid	2.71e-19	-1.536	107
Secretion of molecule	3.19e-19	-0.458	171
Metabolism of triacylglycerol	3.3e-19	0.017	54
Transport of lipid	3.54e-19	-1.326	96
Development of body axis	4.04e-19	0.499	306
Dermatitis	4.49e-19	0.164	202
Organismal abnormalities of semilunar valve	4.89e-19	0.625	106
Adhesion of tumor cell lines	4.94e-19	-1.852	119
Psoriasis	5.27e-19	-0.239	199
Cell proliferation of breast cancer cell lines	6.78e-19	0.366	202
Malignant connective or soft tissue neoplasm	7.28e-19	1.899	484
Metabolism of sterol	7.49e-19	-2.238	61
Cell death of epithelial cells	7.75e-19	1.129	179
Cell death of carcinoma cell lines	8.34e-19	-2.17	180
Colony formation	1.01e-18	1.061	243
Inflammatory response	1.34e-18	0.675	254
Abnormal morphology of thoracic cavity	1.38e-18	-0.808	264
Development of neurons	1.62e-18	-0.157	271
Familial psychiatric disease	1.64e-18		292
Activation of cells	1.71e-18	-0.593	288
Colony formation of cells	2e-18	0.973	241
Secondary neoplasm of digestive system	2.02e-18	0	114
Cell movement of endothelial cells	2.27e-18	1.44	135
Metabolism of nucleotide	2.38e-18	-1.189	148
Development of epithelial tissue	2.39e-18	0.955	176
Dyskinesia	2.89e-18	-0.585	211
Coronary occlusion	3.04e-18		183
Abnormal aortic valve physiology	3.18e-18		98
Disease of retina	3.19e-18	-1.709	236
Conversion of lipid	3.33e-18	-2.026	73
Abnormal morphology of cardiovascular system	3.65e-18	-1.207	251
B-cell lymphoma	4.4e-18	0.239	382
Invasion of prostate cancer cell lines	4.95e-18	1.935	75
Severe psychological disorder	5.13e-18		419
Adenoma	5.48e-18	0.011	237
Rheumatoid arthritis	5.56e-18	0.296	226
Development of neural cells	5.61e-18	-0.021	278
Quantity of leukocytes	5.72e-18	0.735	284
Quantity of myeloid cells	5.84e-18	-1.466	198
Aortic valve disease	6.12e-18	0.218	102
Secondary neoplasm of large intestine	6.79e-18		103
Abnormal morphology of thorax	6.99e-18	-0.808	269
Production of reactive oxygen species	7.6e-18	0.597	146
Cell viability of tumor cell lines	7.8e-18	1.025	315
Progressive neuropathy	8.08e-18	-1.078	302
Huntington Disease	8.86e-18		196
Advanced colorectal tumor	1.03e-17		102
Neuritogenesis	1.18e-17	-0.051	218
Morphogenesis of neurons	1.23e-17	-0.051	220
Small cell lung carcinoma	1.24e-17		533
Growth of connective tissue	1.3e-17	-0.414	201
Advanced colorectal cancer	1.3e-17		101
Lupus erythematosus	1.41e-17	-0.392	186
Proliferation of neuronal cells	1.43e-17	0.814	161
Morphology of digestive system	1.5e-17		120
Synthesis of carbohydrate	1.55e-17	-1.406	154
Invasive breast cancer	1.68e-17		174
Metabolism of alpha-amino acid	1.74e-17	-0.915	46
Metastatic colorectal cancer	2.11e-17		99
Fibrosis of liver	2.23e-17	0.834	133
Abnormal morphology of digestive system	2.23e-17	2.177	170
Lymphocytic leukemia	2.23e-17		415
Ovarian or fallopian tube carcinoma	2.52e-17		422
Coronary artery disease	2.77e-17		179
Cellular infiltration by blood cells	2.95e-17	0.659	171
Abnormal morphology of head	2.97e-17	0.777	274
Migration of endothelial cells	2.99e-17	1.493	124
Cellular infiltration by leukocytes	3.44e-17	0.565	170
Neuroendocrine lung cancer	3.6e-17		535
X-linked hereditary disease	3.66e-17	1.906	166
Ovarian carcinoma	3.72e-17		421
Proliferation of epithelial cells	3.81e-17	-0.081	165
Systemic lupus erythematosus	3.97e-17		182
Neuroendocrine lung tumor	3.97e-17		536
Thoracic neuroendocrine neoplasm	3.97e-17		536
Lung neuroendocrine carcinoma	3.99e-17		534
Morphology of nervous system	4.11e-17		141
Calcification of aortic valve	4.13e-17		84
Epithelial ovarian or fallopian tube or primary peritoneal malignant neoplasm	4.24e-17		422
Progressive motor neuropathy	4.4e-17	-0.798	297
Size of lesion	4.57e-17	0.408	157
Uterine serous carcinoma	6.32e-17		82
Development of tumor cell lines	6.6e-17	1.557	213
Neuromuscular disease with neuropathy	6.63e-17	-0.485	242
Uptake of carbohydrate	6.71e-17	-0.074	117
Midline defect	6.76e-17	-0.079	141
Metabolism of cholesterol	6.91e-17	-1.772	55
Branching of cells	7.4e-17	-0.923	143
Cardiac calcification	8.78e-17		85
Abnormal metabolism	9.03e-17	-0.449	138
Sprouting	9.25e-17	-0.611	149
Cell-cell contact	1.24e-16	-1.082	230
Glucose tolerance	1.44e-16	-0.121	107
Metastasis of cells	1.49e-16	3.659	200
Proliferation of connective tissue cells	1.52e-16	-0.458	188
Concentration of phospholipid	1.61e-16	-0.889	84
Ovarian adenocarcinoma	1.73e-16		389
Advanced malignant gastrointestinal neoplasm	2.36e-16		116
Extraintestinal functional disorder	2.42e-16	0.496	311
Metastatic malignant neoplasm of digestive system	2.51e-16		119
Metabolism of L-amino acid	2.53e-16	-0.469	43
Cell movement of carcinoma cell lines	2.54e-16	2.699	208
Homeostasis of cholesterol	2.74e-16		49
Cell proliferation of hepatoma cell lines	3.02e-16	1.47	130
Quantity of amino acids	3.41e-16	0.358	84
Progressive neuromuscular disease	3.98e-16	-0.485	230
Advanced gastrointestinal tumor	4.21e-16		117
Progressive liver disease	4.22e-16		34
Growth of organism	4.31e-16	0.984	229
Uptake of monosaccharide	4.67e-16	0.354	110
Cell cycle progression	5.69e-16	-1.079	283
Invasive carcinoma	5.78e-16	1.432	199
Metastatic gastrointestinal tract cancer	5.88e-16		113
Development of genitourinary system	6.15e-16	0.089	279
Migration of carcinoma cell lines	6.44e-16	2.793	200
Differentiation of connective tissue cells	7.12e-16	-0.28	192
Progressive intrahepatic cholestasis	7.27e-16		33
Invasion of breast cancer cell lines	7.46e-16	2.671	145
Mature B cell malignant tumor	7.46e-16		422
Lithiasis	7.83e-16	0.276	67
Interphase	8.98e-16	0.162	226
Proliferation of cancer cells	9.83e-16	0.799	121
Abnormal morphology of mediastinum	1.05e-15	-1.161	234
Abnormal morphology of epithelial tissue	1.22e-15	2.238	129
Size of cells	1.53e-15		169
Chronic respiratory disorder	1.66e-15	0.345	179
Uterine serous papillary cancer	1.69e-15		71
Cognitive impairment	1.87e-15	1.357	273
Cell movement of breast cancer cell lines	1.92e-15	3.033	159
Quantity of protein in blood	2.06e-15	-0.444	145
Mass of organism	2.58e-15	-1.819	128
Bone mineral density	2.88e-15	-1.598	66
Esophageal lesion	3.01e-15	0.849	317
Muscle tumor	3.06e-15	0.408	238
Synthesis of acylglycerol	3.59e-15	-1.588	48
Morphology of liver	3.68e-15		75
Biliary tract carcinoma	4.61e-15	0.566	288
Shock response	4.68e-15	-0.334	118
Growth failure or short stature	4.81e-15	0.524	199
Invasion of carcinoma cell lines	4.83e-15	3.855	188
Proliferation of prostate cancer cell lines	4.83e-15	0.555	127
Metabolism of xenobiotic	5.13e-15	-2.61	46
Abnormal morphology of heart	5.32e-15	-1.161	215
Abnormal morphology of nervous system	5.7e-15	-2.269	225
Metabolism of hormone	6.11e-15	-1.479	77
Low gamma glutamyltransferase cholestasis	6.13e-15		30
Hemostasis	7.22e-15	-0.037	81
Bile duct carcinoma	7.75e-15	0.566	243
Familial tumor	8.28e-15		194
Lower respiratory tract disorder	8.65e-15	1.262	263
Schizophrenia spectrum disorder	8.68e-15		294
Bile duct cancer	8.88e-15	0.566	244
Metastasis of tumor cell lines	8.97e-15	3.461	183
Quantity of phagocytes	9.43e-15	-0.177	152
Cell movement of antigen presenting cells	1.16e-14	0.481	134
Hereditary cancer-predisposing syndrome	1.26e-14		193
Reduced kidney function	1.27e-14	0.923	138
Apoptosis of carcinoma cell lines	1.42e-14	-2.487	150
Quantity of reactive oxygen species	1.7e-14	-0.83	101
Progressive familial intrahepatic cholestasis type 1	1.8e-14		29
Infarction	1.9e-14	-0.874	169
Cell movement of macrophages	1.95e-14	0.156	112
Secretion of lipid	1.97e-14	-0.894	69
Development of abdomen	1.98e-14	0.241	174
Septic shock	2.22e-14	0.43	111
Allergy	2.3e-14	0.997	186
Coagulation	2.44e-14	-0.877	68
Coagulation of blood	2.45e-14	-0.785	66
Smooth muscle tumor	2.47e-14		128
Endothelial cell development	2.6e-14	0.981	121
Invasive breast carcinoma	2.62e-14		146
Cell death of colorectal cancer cell lines	2.76e-14	0.497	117
Connective tissue cancer	3.06e-14	1.4	151
B-cell non-Hodgkin lymphoma	3.19e-14		332
Homing of cells	3.65e-14	1.031	160
Insulin resistance	4.16e-14	0.451	145
Mass of adipose tissue	4.38e-14		74
Esophagus tumor	4.87e-14	0.849	292
Inflammation of gastrointestinal tract	5.12e-14	0.648	220
Endocytosis	5.13e-14	0.549	168
Sarcoma	5.23e-14	2.261	283
Migration of breast cancer cell lines	5.38e-14	2.995	144
Vascular lesion	5.39e-14	1.348	146
Cell movement of mononuclear leukocytes	5.69e-14	0.072	159
Enlargement of cells	5.76e-14	-1.922	117
Congenital neurological disorder	5.77e-14	-0.145	255
Growth of neurites	6.2e-14	1.08	131
Esophageal carcinoma	6.41e-14		268
Inflammation of respiratory system component	6.41e-14	-1.488	238
Esophageal cancer	6.47e-14		280
Invasion of malignant tumor	7.58e-14	2.307	55
Schizophrenia	7.72e-14		271
Binding of endothelial cells	8.68e-14	-0.356	71
Orofacial cleft	8.95e-14	0.267	101
Interaction of endothelial cells	9.97e-14	-0.361	72
Specific enzyme deficiency	1.05e-13		49
Gastroenteritis	1.12e-13	0.642	203
Development of cardiovascular tissue	1.14e-13	1.017	123
Development of endothelial tissue	1.17e-13	1.023	122
Uptake of D-glucose	1.18e-13	0.921	90
Necrosis of muscle	1.31e-13	-0.2	111
Colony formation of tumor cell lines	1.37e-13	0.884	185
Proliferation of smooth muscle cells	1.42e-13	0.153	91
Mass of connective tissue	1.48e-13		77
Transport of steroid	1.53e-13	-1.075	61
Catabolism of alpha-amino acid	1.55e-13		27
Cerebrovascular dysfunction	1.59e-13	-0.286	183
Necrosis of kidney	1.65e-13	1.536	118
Transcription	1.75e-13	-2.108	450
Proliferation of lung cancer cell lines	1.94e-13	0.345	156
Arterial lesion	1.99e-13	1.386	115
Necrosis of tumor	2e-13	-2.794	129
Movement of vascular endothelial cells	2.02e-13	0.451	75
Inborn error of carbohydrate metabolism	2.04e-13		72
Hereditary myopathy	2.39e-13	-0.14	222
Cholangiocarcinoma	2.57e-13	0.566	106
Migration of vascular cells	2.62e-13	0.818	88
Discomfort	2.77e-13	-0.79	172
Engulfment of cells	2.81e-13	0.675	150
Mature T-cell or NK-cell neoplasm	2.86e-13	0	283
Enteritis	2.93e-13	0.976	195
Cell death of tumor	2.95e-13	-2.721	130
Hypertrophy	2.99e-13	-1.005	149
Glomerulosclerosis	3.04e-13	1.465	74
Early-onset encephalopathy	3.32e-13	0.215	219
Mediastinal lesion	3.38e-13	1.102	136
Syndromic encephalopathy	3.61e-13		212
Grade 3 glioma	3.78e-13		352
Dyslipidemia	3.89e-13	-1.052	70
Accumulation of acylglycerol	4.02e-13	0.458	52
Cervical tumor	4.16e-13		204
Cervical cancer	4.22e-13		202
Expression of RNA	4.33e-13	-1.548	472
Parkinsonism	4.38e-13		149
Grade 2-3 glioma	4.56e-13		359
Cell death of muscle cells	4.65e-13	-0.228	108
Early-onset neurological disorder	4.68e-13	0.215	233
Oligodendroglioma	4.7e-13		357
Quantity of lymphatic system cells	4.76e-13	1.559	224
Metabolism of phospholipid	4.85e-13	-0.186	89
Synthesis of amino acids	4.85e-13	-0.254	38
Disorder of lipid metabolism	4.88e-13	-0.449	104
Grade 3 malignant glioma	5.08e-13		350
Abnormality of limb	5.35e-13	1.308	135
Accumulation of triacylglycerol	5.48e-13	0.831	50
Chronic kidney disease	5.68e-13	0.689	115
Inflammation of airway	6.01e-13	-0.171	187
Early onset hypertension	6.2e-13		71
Morphology of head	6.29e-13		111
Parkinson's disease	6.51e-13		144
Primary neoplasm	6.73e-13	1.214	154
Metabolism of polysaccharide	6.81e-13	-0.89	80
Early-onset cardiovascular disorder	7e-13		78
Hereditary skeletal myopathy	7.71e-13	0.127	149
Concentration of phosphatidic acid	8.81e-13	-0.684	64
Biliary tract tumor	8.85e-13	0.566	291
Activation of connective tissue cells	9.1e-13	1.554	63
Catabolism of lipid	9.1e-13	0.632	63
Progressive parkinsonism	9.29e-13		146
Chronic pulmonary disease	1.04e-12	0.345	153
Biliary tract cancer	1.09e-12	0.566	290
Development of central nervous system	1.12e-12	0.215	190
Mass of liver	1.18e-12		56
Chemotaxis	1.23e-12	0.664	149
Differentiation of epithelial tissue	1.26e-12	-0.145	121
Export of molecule	1.3e-12	-1.336	89
Catabolism of L-amino acid	1.33e-12		25
Infarction of heart	1.41e-12	-0.867	130
Mature T-cell neoplasm	1.45e-12	0	276
Familial cardiovascular disease	1.45e-12	0.14	161
Myocardial infarction	1.48e-12	-0.695	129
Cellular infiltration by myeloid cells	1.52e-12	0.445	119
Cholelithiasis	1.72e-12	-0.067	39
Cellular infiltration by phagocytes	1.94e-12	0.352	112
Cell death of kidney cells	2.01e-12	1.85	111
Leiomyoma	2.06e-12		110
Transport of sterol	2.15e-12	-0.432	54
Hyperlipidemia	2.22e-12	-1.231	64
Cell movement of granulocytes	2.42e-12	0.524	123
Beta-oxidation of fatty acid	2.43e-12	-2.351	38
Ovarian serous tumor	2.47e-12		218
Systemic inflammatory response syndrome and/or sepsis	2.57e-12	-0.562	124
Cholesterol transport	2.61e-12	-0.48	53
Development of connective tissue cells	2.64e-12	0.965	96
Perinatal death	2.66e-12	-0.436	151
Neuronal cell death	2.7e-12	-1.035	196
Damage of digestive system	2.9e-12	-0.726	88
Assembly of organelle	3.09e-12	1.238	224
Development of digestive system	3.11e-12	0.565	132
Abnormal morphology of epithelial cells	3.3e-12	2.047	73
Morphology of white adipose tissue	3.31e-12		57
Leukopenia	3.35e-12	-0.599	63
Benign uterine disease	3.61e-12		167
Sepsis	3.81e-12	-0.356	120
Cell death of tumor cells	4.07e-12	-2.888	123
Quantity of mononuclear leukocytes	4.07e-12	1.492	217
Tubular adenocarcinoma	4.22e-12		86
Immune response of cells	4.28e-12	-0.943	168
Apoptosis of colorectal cancer cell lines	4.33e-12	0.221	97
Single enzyme disorder	4.53e-12		50
Edema	4.91e-12	1.337	119
Concentration of hormone	5.1e-12	-0.893	113
Cell death of epithelial cell lines	5.18e-12	0.862	101
Migration of phagocytes	5.73e-12	-0.084	93
Chronic obstructive pulmonary disease	6.52e-12	0.613	143
Abnormal abdomen morphology	6.74e-12	0.396	212
Invasion of tumor	6.78e-12	3.539	72
Brain oligodendroglioma	6.94e-12		341
Cell movement of neutrophils	7.04e-12	0.128	107
Hepatitis B virus-related hepatocellular carcinoma	7.56e-12		39
Leukopoiesis	8.06e-12	0.8	223
Mixed neoplasia	8.35e-12		339
Migration of neural cells	8.43e-12	0.512	88
Lung squamous cell tumor	8.57e-12		274
Congenital anomaly of gastrointestinal tract	8.81e-12	0.061	149
Growth failure	9.09e-12	0.759	158
Uterine smooth muscle tumor	9.49e-12		111
Biosynthesis of amide	9.56e-12	-1.666	60
Abnormal morphology of liver	9.82e-12	1.25	73
Migration of vascular endothelial cells	1.04e-11	0.986	67
Proliferation of fibroblast cell lines	1.08e-11	-0.289	113
Bleeding	1.09e-11	-0.851	135
Interphase of tumor cell lines	1.09e-11	0.107	152
Congenital anomaly of mouth	1.12e-11	0.017	143
Transport of carboxylic acid	1.13e-11	-1.885	46
Proliferation of muscle cells	1.18e-11	-0.296	118
Primary tumor	1.21e-11		127
B-cell leukemia	1.21e-11		233
Organization of actin cytoskeleton	1.23e-11	2.126	92
Growth of embryo	1.23e-11	1.286	136
Interaction of protein	1.23e-11	1.269	62
Lung squamous cell carcinoma	1.25e-11		273
Synthesis of triacylglycerol	1.27e-11	-1.425	34
Homeostasis of carbohydrate	1.3e-11	-0.633	70
Apoptosis of tumor cells	1.37e-11	-2.551	83
Growth of muscle tissue	1.38e-11	-0.296	119
Diffuse lymphoma	1.39e-11		286
Progression of tumor	1.51e-11	-0.38	95
Homeostasis of hexose	1.67e-11	-0.633	69
Serous ovarian or fallopian tube or primary peritoneal carcinoma	1.67e-11		96
Inborn error of amino acid metabolism	1.69e-11		45
Cell death of connective tissue cells	1.69e-11	-1.5	153
Function of blood cells	1.74e-11	-1.354	132
Papillary renal cell carcinoma	1.74e-11		81
Branching of neurons	1.8e-11	-0.962	111
Abnormality of large intestine	1.95e-11	0.604	189
Uterine leiomyoma	2.03e-11		102
Mature B-cell lymphoma	2.05e-11		245
Shape change of neurons	2.13e-11	-0.931	112
Proliferation of liver cells	2.14e-11	1.37	64
Apoptosis of breast cancer cell lines	2.2e-11	-1.099	103
Abnormal morphology of hepatobiliary system	2.26e-11	1.436	75
Adrenal gland tumor	2.32e-11		82
Apoptosis of epithelial cells	2.38e-11	1.001	96
Proliferation of vascular cells	2.48e-11	0.873	94
Metabolism of vitamin	2.56e-11	-1.782	50
Quantity of adipose tissue	2.69e-11	-1.008	85
Congenital encephalopathy	2.71e-11	0.079	178
Serous ovarian adenocarcinoma	2.74e-11		95
Synthesis of cholesterol	2.99e-11	-1.84	36
Weight gain	3.07e-11	0.611	103
Organ Degeneration	3.2e-11	-0.198	176
Abnormal morphology of muscle	3.2e-11	-2.055	120
Outgrowth of neurons	3.4e-11	1.513	106
Formation of brain	3.51e-11	0.953	151
Inflammation of the large intestine	3.54e-11	0.415	181
Outgrowth of cells	3.59e-11	1.774	116
Autosomal recessive inborn error of metabolism	3.67e-11		77
Dysgenesis	3.94e-11	0.201	165
Homeostasis of D-glucose	3.98e-11	-0.633	68
Enlargement of heart	4.24e-11	-1.268	166
Osteosarcoma	4.27e-11	1.596	96
Colitis	4.34e-11	0.487	175
Morphology of cardiovascular system	4.38e-11		99
Adrenal cortex tumor	4.43e-11		70
Experimentally-induced diabetes	4.56e-11		53
Branching of neurites	4.78e-11	-1.045	108
Migration of mononuclear leukocytes	4.84e-11	-0.318	126
Differentiation of epithelial cells	4.89e-11	0.049	105
Abnormal morphology of urinary system	5.12e-11	1.036	84
Accumulation of cells	5.3e-11	0.794	100
Cell death of blood cells	5.31e-11	0.394	177
Cell death of immune cells	5.7e-11	0.511	168
Proliferation of endothelial cells	5.71e-11	0.941	101
Transcription of RNA	5.95e-11	-1.524	373
Development of urinary tract	6.27e-11	0.64	89
Adhesion of endothelial cells	6.45e-11	-0.53	54
Chronic lymphocytic leukemia or small lymphocytic lymphoma or prolymphocytic leukemia	6.46e-11		277
Invasion of cancer cells	6.64e-11	2.109	39
Peripheral neuropathy	6.73e-11		105
Diffuse B-cell lymphoma	6.76e-11		252
Morphology of brain	6.86e-11		74
Invasion of tissue	7.07e-11	0.73	59
Wound	7.2e-11	-0.246	71
Undifferentiated tumor	7.45e-11		122
Cell death of breast cancer cell lines	7.49e-11	-1.068	117
Growth of vessel	7.52e-11	0.793	83
Interaction of blood cells	7.59e-11	-0.633	115
Binding of blood cells	8.01e-11	-0.592	114
Migration of tumor cells	8.9e-11	1.104	69
MYC mutation positive B-cell lymphoma	8.95e-11		31
Accumulation of steroid	9.77e-11	0.837	38
Cell death of kidney cell lines	9.91e-11	1.587	90
Synthesis of polysaccharide	1.01e-10	-1.072	61
Quantity of lymphocytes	1.03e-10	1.791	203
Homeostasis of ion	1.1e-10	-0.341	83
Synthesis of sterol	1.11e-10	-2.218	39
Size of bone	1.14e-10		89
Undifferentiated malignant neoplasm	1.26e-10		121
Neoplasia of carcinoma cell lines	1.43e-10	3.391	80
Cell spreading	1.43e-10	1.242	80
Cleft palate	1.47e-10	0.457	67
Invasion of tumor cells	1.52e-10	2.896	55
Diffuse small-cell lymphoma	1.61e-10		236
Orofacial dysmorphism	1.62e-10	0.677	127
Aggregation of cells	1.63e-10	-0.552	93
Morphology of central nervous system	1.63e-10		78
Development of gastrointestinal tract	1.77e-10	0.756	97
G1 phase	1.79e-10	0.301	139
Scar tissue	1.82e-10	0.329	39
Limb defect	1.88e-10	-1.377	111
Arrest in interphase	1.89e-10		151
T-lymphoblastic leukemia/lymphoma	1.98e-10		141
Fibrogenesis	2e-10	0.502	134
Acute lymphoblastic leukemia	2.11e-10		217
Morphology of abdominopelvic fat	2.13e-10		41
Autoimmune neurological disorder	2.16e-10	0.188	193
Synthesis of nucleotide	2.21e-10	-1.206	106
Catabolism of carboxylic acid	2.34e-10	-0.882	31
Pulmonary vascular disease	2.37e-10	-0.067	75
Abnormal neutrophil count	2.4e-10	-0.341	48
Neonatal death	2.43e-10	-1.077	108
Benign oral disorder	2.47e-10	0.348	138
Outgrowth of neurites	2.54e-10	1.717	101
Anaplastic thyroid cancer	2.56e-10		84
Renal impairment	2.56e-10	1.496	84
Primary solid tumor	2.76e-10		123
Function of leukocytes	2.91e-10	-1.155	118
Cardiogenesis	2.97e-10	-2.049	141
Growth of embryonic tissue	3.13e-10	1.785	90
Development of sarcoma	3.27e-10	0.812	108
Mass of white adipose tissue	3.67e-10		46
Mood disorders	3.68e-10	1.127	250
Osteoclastogenesis	3.68e-10	0.547	59
Bile duct adenocarcinoma	3.73e-10	0.566	138
Disassembly of filaments	3.74e-10	0.744	39
Activation of blood cells	3.78e-10	-1.154	197
Biliary tract adenocarcinoma	4.04e-10	0.566	178
Recruitment of cells	4.04e-10	0.621	104
Uptake of lipid	4.29e-10	-1.693	55
Cell death of lung cancer cell lines	4.37e-10	-1.539	108
Hereditary kidney disease	4.46e-10	0.555	111
Accumulation of sterol	4.5e-10	0.831	34
Response of phagocytes	4.5e-10	-0.437	78
Cell death of liver	4.53e-10	0.406	77
Low-grade lymphoma	4.78e-10		172
Growth of blood vessel	4.91e-10	1.375	69
Cell movement of lymphocytes	5.11e-10	0.404	128
Hypersensitive reaction	5.21e-10	0.055	147
Sensory system development	5.38e-10	0.484	111
Binding of connective tissue cells	5.45e-10	0.303	54
Intermediate disease stage peripheral arterial disease	5.53e-10		45
Metabolism of macromolecule	5.66e-10	0.936	320
Internalization by tumor cell lines	5.78e-10	1.021	50
Abnormal morphology of subcellular	6e-10	-1.097	182
Abnormal morphology of bone	6.01e-10	0.352	118
Metabolism of protein	6.27e-10	1.927	259
Aplasia or hypoplasia	6.32e-10	0.105	154
Endocytosis by eukaryotic cells	6.49e-10	1.005	111
Keratosis	6.53e-10	0.567	56
Synthesis of DNA	6.63e-10	0.825	104
Cell movement of lymphatic system cells	6.73e-10	0.404	130
Anaplastic carcinoma	6.9e-10		113
Familial autoimmune disease	6.95e-10		66
Seizure disorder	7.09e-10	-0.386	173
Fibrinolysis	7.29e-10	0.192	15
Metabolism of polyunsaturated fatty acids	7.45e-10	-0.585	77
Phagocytosis	7.78e-10	-0.622	114
Shape change of tumor cell lines	8.19e-10	0.176	53
Morphology of nervous tissue	8.26e-10		84
Abnormality of lower limb	8.61e-10	1.242	71
Proliferation of leukemia cell lines	8.79e-10	0.764	89
Formation of cytoskeleton	9.12e-10	-0.097	110
Autism spectrum disorder or intellectual disability	9.31e-10		261
Protein kinase cascade	9.38e-10	1.346	123
Export of lipid	9.47e-10	-1.431	47
Abnormal morphology of kidney	9.64e-10	0.483	76
Energy expenditure	9.69e-10	0.234	57
Synthesis of hormone	9.81e-10	-1.088	55
Head and neck adenocarcinoma	1e-09		98
Differentiation of tumor cell lines	1.05e-09	-0.69	101
Morphology of reproductive system	1.06e-09		106
Metastasis of carcinoma cell lines	1.08e-09	2.94	67
Oxidation of steroid	1.09e-09	-1.339	16
Liver Damage	1.09e-09	-0.733	68
Arrhythmia with structural heart disease	1.09e-09	0.277	89
Quantity of granulocytes	1.1e-09	-2.366	100
Differentiation of mononuclear leukocytes	1.13e-09	0.931	180
Major affective disorder	1.15e-09		230
Tumorigenesis of T lymphocytes	1.15e-09	-1.035	176
Differentiation of bone	1.16e-09	-0.138	106
Formation of kidney	1.16e-09	0.64	84

## Sheet: CBD
Diseases or Functions Annotation	p-value	z-score	# Molecules
Nonhematologic malignant neoplasm	4.69e-228	1.286	1955
Non-hematological solid tumor	2.54e-224	1.455	1957
Non-melanoma solid tumor	3.4e-221	1.89	1952
Carcinoma	5.87e-215	0.921	1938
Epithelial neoplasm	3.46e-214	0.845	1939
Tumorigenesis of tissue	6.12e-212	0.635	1943
Malignant solid tumor	8.97e-208	1.884	1961
Solid tumor	7.76e-202	2.294	1962
Non-central nervous system malignant neoplasm	1.05e-200	0.626	1956
Cancer	2.62e-199	1.708	1962
Extracranial solid tumor	5.18e-197	0.878	1953
Extrapancreatic malignant tumor	3.52e-189	1.406	1929
Abdominal neoplasm	3.59e-177	1.29	1879
Abdominal cancer	9.43e-176	0.685	1869
Abdominal lesion	1.95e-175	0.5	1881
Intraabdominal organ tumor	9.97e-175	1.759	1862
Abdominal carcinoma	8.46e-174	0.576	1832
Adenocarcinoma	2.21e-173	1.122	1793
Head and neck tumor	9.32e-172	3.168	1778
Formation of solid tumor	5.18e-169	1.673	1808
Generation of tumor	5.66e-162	1.368	1756
Digestive organ tumor	8.85e-157	1.802	1802
Abdominal adenocarcinoma	9.11e-156	0.759	1738
Digestive system cancer	1.22e-149	1.056	1778
Gastrointestinal tumor	4.7e-146	1.358	1701
Head and neck cancer	3.29e-144	1.177	1667
Gastrointestinal tract cancer	1.06e-137	1.406	1680
Cancer of secretory structure	2.1e-135	0.097	1666
Gastrointestinal carcinoma	4.49e-135	0.905	1629
Head and neck carcinoma	1.18e-131	1.182	1611
Endocrine gland tumor	5.5e-128	1.676	1615
Incidence of tumor	3.2e-127	0.608	1622
Frequency of tumor	3.15e-126	0.652	1595
Genitourinary tumor	7.1e-124	-0.164	1633
Intestinal tumor	1.31e-123	0.952	1587
Urogenital cancer	1.4e-123	-0.063	1621
Malignant genitourinary solid tumor	2.12e-123	-0.063	1620
Endocrine cancer	1.76e-122	0.901	1588
Large intestine neoplasm	2.11e-122	0.517	1583
Tumorigenesis of epithelial neoplasm	2.79e-122	1.359	1572
Formation of epithelial neoplasm	3.53e-122	1.359	1572
Gastrointestinal adenocarcinoma	1.4e-121		1553
Endocrine carcinoma	2.4e-121	0.901	1584
Development of malignant tumor	5.34e-121	1.32	1568
Nonpituitary endocrine tumor	1.82e-120	1.797	1557
Development of carcinoma	3.99e-120	1.889	1555
Intestinal cancer	1.72e-119	1.457	1574
Malignant neoplasm of large intestine	1.64e-118	1.248	1571
Neck neoplasm	5.85e-117		1539
Genitourinary carcinoma	1.98e-115	0.413	1544
Thyroid lesion	4.09e-114	0.371	1524
Thyroid gland tumor	9.62e-114		1523
Thyroid cancer	2.3e-112		1513
Intestinal carcinoma	2.81e-112	0.7	1507
Large intestine carcinoma	8.83e-112	0.419	1505
Thyroid carcinoma	2.88e-111		1509
Pelvic tumor	5.46e-110	-0.053	1507
Intestinal adenocarcinoma	4.24e-109		1492
Upper abdominal cancer	1.7e-108	0.423	1445
Large intestine adenocarcinoma	3.93e-108		1489
Pelvic cancer	4.88e-107	-0.043	1488
Melanoma	6.63e-101	-0.514	1460
Genitourinary adenocarcinoma	1.27e-99	0.286	1318
Pelvic carcinoma	8.97e-98	-0.478	1419
Breast or gynecological cancer	1.1e-96	-0.145	1335
Soft tissue lesion	6.88e-92	2.146	1435
Central nervous system solid tumor	2.09e-91	2.411	1330
Skin lesion	3.68e-91	0.807	1429
Breast or gastric cancer	5.55e-91	-0.139	1261
Nervous system neoplasm	7.12e-91	2.627	1343
Development of adenocarcinoma	1.86e-90	2.026	1225
Skin tumor	6.44e-89	0.438	1420
Malignant solid organ tumor	8.43e-89	-0.622	1426
Skin cancer	7.78e-88	-0.938	1414
Breast or colorectal cancer	5.58e-87	1.047	1329
Development of neuroepithelial tumor	1.06e-86	0.704	1299
Glioma	2.21e-86	0.704	1298
Genital tumor	1.5e-85	-0.552	1318
Liver lesion	2.88e-85	0.311	1144
Genital tract cancer	3.96e-84	-0.311	1298
Anogenital cancer	9.09e-84	-0.311	1299
Hepato-pancreato-biliary cancer	2.65e-82	0.453	1198
Neurogenic lesion	2.67e-82	2.248	1279
Central nervous system cancer	1.01e-81	1.455	1281
Cell transformation	1.12e-80	1.041	1315
Non rhabdoid tumor	2.21e-80	1.37	1302
Brain lesion	1.35e-79	2.275	1261
Neoplasia of cells	1.95e-79	0.983	1307
Organismal death	9.51e-79	0.663	749
Glioma cancer	1.09e-78	1.32	1260
Pelvic adenocarcinoma	1.33e-78	-0.555	1184
Genital carcinoma	1.42e-78	-0.478	1222
Liver tumor	4.99e-77	1.275	1086
Liver cancer	8.48e-77	0.326	996
Uveal or cutaneous melanoma	1.28e-76		1324
Intracranial lesion	2.51e-76	2.761	1246
Intracranial neoplasm	4.34e-76	2.761	1243
Cutaneous melanoma	1.41e-75		1320
Brain tumor	1.48e-75	2.438	1241
Cancer of cells	1.57e-75	1.809	1177
Hepatobiliary neoplasm	2.82e-75	1.142	1126
Hepatobiliary system cancer	2.79e-74	0.202	1044
Malignant hepatobiliary neoplasm	2.79e-74	0.202	1044
Liver carcinoma	3.57e-74	0.826	962
Hepatobiliary carcinoma	2.12e-73	0.715	1011
Breast or pancreatic cancer	6.85e-73	0.515	1121
Development of digestive organ tumor	1.61e-72	1.27	1193
Tumorigenesis of reproductive tract	3.83e-71	0.603	1088
Upper gastrointestinal tract tumor	5.09e-71	0.852	1034
Brain glioma	5.47e-71		1218
Female genital neoplasm	1.59e-70	0.603	1090
Breast or ovarian cancer	1.32e-69	-0.145	969
Non-colon gastrointestinal cancer	1.42e-69	0.437	1049
Multiple cancers	2.62e-69	-0.355	996
Breast or ovarian neoplasm	3.14e-69	0.258	982
Female genital tract cancer	8.69e-68		1060
Non-colorectal gastrointestinal cancer	6.25e-67	0.437	1009
Upper gastrointestinal tract cancer	9.26e-67	0.205	1004
Upper gastrointestinal carcinoma	9.98e-67	0.365	974
Astrocytoma	1.85e-66	1.32	1081
High grade glioma	2.33e-64	1.32	1071
High grade astrocytoma	3.55e-64	1.32	1070
Development of genital tumor	8.23e-62	1.673	1037
Breast cancer	1.09e-61	-0.145	808
Mammary tumor	1.57e-61	0.043	823
Colorectal lesion	4.28e-61	0.244	1086
Colorectal tumor	6.48e-61	0.517	1085
Female genital carcinoma	2.61e-59		981
Malignant neoplasm of respiratory system	4.03e-59	0.491	1040
Migration of cells	6.16e-59	-0.021	660
Necrosis	8.64e-59	-0.912	700
Respiratory system tumor	1.03e-58	0.102	1045
Colorectal cancer	1.09e-58	1.248	1065
Cell movement	1.85e-58	0.041	699
Lung lesion	2.15e-57	-1.454	1045
Noncardiac thoracic lesion	3.95e-57	-1.271	1046
Uterine tumor	3.41e-56		937
Female genital tract adenocarcinoma	5.58e-56		925
Apoptosis	1.1e-55	-0.589	668
Lung cancer	2.29e-55	0.076	993
Intrathoracic malignant tumor	2.71e-55	0.336	997
Intrathoracic organ tumor	3.1e-55	-0.045	1000
Lung tumor	3.96e-55	-0.28	998
Thoracic neoplasm	4.49e-55	-0.043	1003
Urinary tract cancer	8.76e-55	0.378	940
Lung carcinoma	1.71e-54	0.55	964
Urinary tract tumor	2.26e-54	0	944
Colon lesion	7.94e-54	-0.669	935
Colon tumor	1.09e-53	-0.348	934
Grade 3-4 tumor	1.37e-53		1071
Cell proliferation of tumor cell lines	1.67e-53	1.639	623
Uterine cancer	4.51e-53		904
Colon cancer	6.4e-53	0.164	922
Grade 3-4 glioma	2.27e-52		1063
Grade 3-4 glioma cancer	3.52e-52		1062
Grade 1-4 astrocytoma	3.1e-51		996
Brain astrocytoma	4.16e-51		994
Abnormal growth in endometrium	1.47e-50		854
Grade 4 astrocytoma	1.56e-50		990
Grade 4 high grade glioma	3.47e-50		988
Endometrium tumor	4.4e-50		850
Gastroesophageal carcinoma	5.38e-50		807
Non-malignant disorder	7.29e-50	0.8	585
Abnormality of endometrium	9.43e-50		868
Endometrial cancer	1.39e-49		847
Gastroesophageal cancer	1.67e-49	-0.64	837
Urinary tract carcinoma	2.96e-49	-0.447	898
Cell death of tumor cell lines	3.7e-49	-0.52	492
Uterine carcinoma	4.62e-49		844
Glucose metabolism disorder	7.44e-49	2.356	609
Lymphohematopoietic neoplasia	1.26e-48	0.865	959
Hematological or lymphatic system tumor	1.37e-48	1.075	962
Hematopoietic neoplasm	1.87e-48	0.706	957
Myeloid or lymphoid neoplasm	4.81e-48	0.86	951
Growth of lesion	6.31e-48	1.695	419
Growth of tumor	9.93e-48	1.731	418
Lymphohematopoietic cancer	4.63e-47	1.434	945
Neoplasia of epithelial cells	4.85e-47	0.656	845
Invasion of cells	4.92e-47	2.079	446
Squamous-cell carcinoma	1.04e-46	0.415	843
Hepatocellular carcinoma	1.1e-46	0.213	488
Hematologic cancer	1.14e-46	1.142	942
Gastric lesion	7.63e-46	-0.391	762
Formation of stomach tumor	1.33e-45		722
Gastric carcinoma	1.35e-45		720
Stomach tumor	1.73e-45	0	760
Colorectal carcinoma	3.15e-45	0.419	916
Gastric cancer	4.34e-45		753
Breast or ovarian carcinoma	6.67e-45	1.333	773
Neoplasia of blood cells	9.76e-45	0.621	921
Non-small cell carcinoma	1.35e-44	1.127	686
Tumorigenesis of gastrointestinal tumor	1.74e-44	0.365	917
Non-small cell lung carcinoma	2.31e-44	1.127	685
Endocrine pancreatic dysfunction	4.42e-44	-0.061	545
Endometrial carcinoma	6.51e-44		779
Cell movement of tumor cell lines	6.78e-44	1.207	465
Diabetes mellitus	1.37e-43	-0.061	543
Malignant neoplasm of retroperitoneum	5.17e-43	0.745	721
Lymphoid cancer	6.29e-43	2.076	725
Lymphatic system tumor	7.3e-43	2.097	730
Colon carcinoma	8.87e-43	0.09	863
Lymphocytic cancer	1.7e-42	1.674	721
Malignant lymphocytic neoplasm	1.7e-42	1.674	721
Organization of cytoplasm	2.27e-42	-0.682	422
Endometrial adenocarcinoma	2.43e-42		768
Endometrioid cancer	2.89e-42		810
Extraadrenal retroperitoneal tumor	3.68e-42	0.996	762
Cancer of head	3.78e-42	0.307	690
Colorectal adenocarcinoma	3.98e-42		888
Endometrioid carcinoma	4.27e-42		809
Prostatic tumor	5.43e-42	-0.48	743
Prostate cancer	8.32e-42	-0.311	740
Migration of tumor cell lines	3.33e-41	1.426	436
Invasion of tumor cell lines	1.31e-40	2.227	401
Colon adenocarcinoma	1.42e-40		844
Apoptosis of tumor cell lines	1.48e-40	-0.373	408
Malignant neoplasm of male genital organ	2.28e-40	-0.311	745
Male genital neoplasm	2.71e-40	-0.768	753
Invasive tumor	1.01e-39	1.46	427
Invasive cancer	1.12e-39	1.408	426
Organization of cytoskeleton	1.49e-39	-0.524	386
Neoplasia of leukocytes	2.59e-39	1.177	685
Hematologic cancer of cells	3.94e-39	1.739	640
Benign lesion	4.75e-39	0.414	394
Breast carcinoma	5.77e-39	1.333	610
Inflammation of absolute anatomical region	9.09e-39	-0.33	545
Malignant neoplasm of aerodigestive tract	3.52e-38	0.218	578
Tumorigenesis of lymphocytes	5.06e-38	1.435	620
Benign Tumors	6.88e-38	-0.043	368
Lymphoreticular neoplasm	1.82e-37	1.572	767
Benign solid tumor	2.93e-37	0.173	365
Upper aerodigestive tract carcinoma	2.98e-37	0.365	561
Endometrioid endometrial adenocarcinoma	5.27e-37		734
Renal lesion	6.45e-37	-0.222	434
Bladder cancer	8.05e-37		758
Prostatic carcinoma	4.34e-36	-0.478	650
Bladder tumor	4.52e-36		759
Extrapulmonary squamous cell carcinoma	6.78e-36	-0.163	734
Microtubule dynamics	3.4e-35	-0.219	341
Connective or soft tissue tumor	4.26e-35	1.926	847
Cell survival	5.6e-35	1.816	414
Ductal carcinoma	2.43e-34	0.966	648
Quantity of carbohydrate	3.21e-34	1.41	189
Cellular homeostasis	8.39e-34	0.687	420
Gastroesophageal adenocarcinoma	1e-33		521
Ductal adenocarcinoma	1.06e-33	0.966	605
Transport of molecule	1.27e-33	0.482	379
Development of lung tumor	4.43e-33	0.302	520
Progressive neurological disorder	4.74e-33	-1.029	451
Nonsquamous non-small cell lung carcinoma	6.05e-33	1.488	519
Inflammation of organ	7.62e-33	-0.842	456
Cell viability	8.87e-33	1.725	396
Acute disease	9.95e-33	-1.239	677
Development of benign tumor	1.07e-32	0.095	287
Vasculogenesis	1.16e-32	-0.693	247
Development of lung carcinoma	1.21e-32	1.108	516
Lung adenocarcinoma	1.38e-32	1.488	515
Upper urinary tract tumor	1.86e-32	-0.333	404
Angiogenesis	1.94e-32	-0.077	283
Bladder carcinoma	3.97e-32		724
Renal tumor	4.7e-32	-0.333	402
Renal cancer	4.7e-32	0	398
Cardiomyopathy	5.73e-32	-1.063	331
Concentration of lipid	8.49e-32	0.479	259
Advanced malignant tumor	8.64e-32	1.508	355
Metastasis	1.31e-31	1.547	341
Progressive encephalopathy	2.48e-31	-0.577	399
Blue round small cell tumor	6.91e-31	1.517	603
Gonadal tumor	1.03e-30	-0.095	446
Obesity	1.13e-30	0.455	207
Cell viability of tumor cell lines	4.14e-30	2.159	294
Gastric adenocarcinoma	6.11e-30		467
Ovarian tumor	9.89e-30	0.35	425
Synthesis of lipid	1.05e-29	-0.328	222
Abnormal morphology of body cavity	1.42e-29	1.09	349
Colony formation of cells	1.44e-29	0.67	228
Upper renal tract carcinoma	2.85e-29	-0.447	368
Development of body trunk	3.81e-29	-0.442	289
Ovarian cancer	3.84e-29		416
B-cell neoplasm	4.09e-29	-0.016	523
Head and neck squamous cell carcinoma	4.27e-29	0	570
Metabolism of amino acids	4.47e-29	-0.171	80
Kidney carcinoma	6.16e-29	-0.447	366
Prostatic adenocarcinoma	7.49e-29	-0.555	576
Pancreaticobiliary cancer	1.24e-28	1.764	609
Musculoskeletal lesion	1.65e-28	0.753	489
Quantity of cells	1.84e-28	-0.814	433
Movement disorders	2.15e-28	-1.606	370
Urothelial cancer	2.86e-28		586
Growth of solid tumor	3.56e-28	1.649	209
Motor dysfunction or movement disorder	3.59e-28	-1.662	371
Cell proliferation of carcinoma cell lines	3.95e-28	1.338	257
Pancreaticobiliary neoplasm	4.43e-28	1.895	651
Familial neurological disorder	5.34e-28	-0.198	467
Mature lymphocytic neoplasm	9.09e-28	-0.799	536
Formation of cellular protrusions	1.28e-27	-0.18	275
Lymphoma	1.57e-27	1.888	434
Urothelial carcinoma	1.77e-27		580
Development of urinary tract tumor	1.83e-27	-0.816	358
Survival of organism	2.09e-27	-0.558	248
Formation of renal lesion	2.25e-27	0.152	358
Pancreatic mass	2.45e-27	1.746	556
Development of renal tumor	2.5e-27	0	357
Pancreatic cancer	2.97e-27	1.387	499
Renal cell carcinoma	3.17e-27		356
Pancreatic lesion	3.62e-27	1.746	555
Transitional-cell carcinoma	3.69e-27		579
Glioblastoma	4.1e-27	1.32	176
B cell cancer	4.4e-27	0.563	495
Urothelial transitional cell carcinoma	4.43e-27		578
Cell proliferation of breast cancer cell lines	8.25e-27	0.928	187
Estrogen receptor-negative breast cancer	8.6e-27		142
HER2-negative breast cancer	1.26e-26		144
Development of tumor cell lines	1.53e-26	0.695	201
HER2 negative cancer	1.61e-26		145
Hormone receptor negative breast cancer	1.65e-26		136
Urothelial bladder carcinoma	1.78e-26		575
Blastoma	1.8e-26	1.32	179
Neuromuscular disease	2.12e-26	-1.445	338
Malignant neuroendocrine neoplasm	2.43e-26	0.842	526
Neuroendocrine carcinoma	2.99e-26	0.842	524
Neuroendocrine tumor	3.05e-26	1.757	578
Viral Infection	3.43e-26	2.474	501
HER2 negative solid tumor	3.68e-26		145
HER2 negative hormone receptor negative breast cancer	4.61e-26		135
Pancreatic tumor	7.05e-26	1.674	547
Liquid tumor	1.52e-25	-0.136	679
Colony formation of tumor cell lines	1.57e-25	0.586	184
Extrapancreatic neuroendocrine tumor	1.6e-25	0.915	559
Pancreaticobiliary carcinoma	1.78e-25	1.604	572
Skin carcinoma	2.78e-25	-0.056	563
Breast adenocarcinoma	3.06e-25	0.765	312
Embryonal tumor	3.28e-25	2.292	298
Non-traumatic arthropathy	1.22e-24	-1	275
Disorder of basal ganglia	1.59e-24	-0.814	269
Inflammation of joint	1.82e-24	-0.046	299
Neoplasia of tumor cell lines	3.68e-24	1.216	206
Small-cell carcinoma	8.27e-24	0.537	504
Clear-cell adenocarcinoma	1.1e-23		303
Cell cycle progression	1.12e-23	0.062	255
Oral tumor	1.33e-23	0.436	319
Diabetic complication	1.8e-23		241
Morphology of digestive system	1.86e-23		113
Invasive breast cancer	1.93e-23		159
Concentration of triacylglycerol	1.95e-23	0.542	123
Growth of malignant tumor	2.05e-23	1.291	147
Clear cell neoplasm	2.45e-23		306
Quantity of monosaccharide	2.59e-23	0.55	123
Morphology of body cavity	2.6e-23		187
Brain cancer	2.77e-23	0.721	473
Myelodysplastic syndrome or leukemia	3.27e-23	0.107	658
Concentration of acylglycerol	3.84e-23	0.447	129
Oral cancer	3.96e-23	-0.391	316
Leukemia	4.08e-23	0.344	647
Oral lesion	8.53e-23	0.436	320
Fatty acid metabolism	8.6e-23	-1.02	164
Growth of epithelial tissue	8.62e-23	-0.084	192
Oral cavity carcinoma	9.38e-23	0	308
Non-insulin-dependent diabetes mellitus	9.81e-23		247
Expression of RNA	1.19e-22	0.17	418
Female genital tract serous carcinoma	1.36e-22		133
Pelvic serous carcinoma	1.36e-22		133
Size of body	1.43e-22	-0.117	198
Osteogenic neoplasm	2.09e-22	1.621	140
Renal clear cell adenocarcinoma	2.31e-22		289
Necrosis of epithelial tissue	2.36e-22	0.833	177
Diabetic nephropathy	2.56e-22		208
Development of epithelial tissue	2.67e-22	0.278	156
Endometriosis	3.59e-22		148
Quantity of connective tissue	4.05e-22	-1.105	154
Neuroendocrine lung tumor	4.23e-22		450
Thoracic neuroendocrine neoplasm	4.23e-22		450
Neuroendocrine lung cancer	4.31e-22		449
Concentration of D-glucose	4.33e-22	0.09	115
Lung neuroendocrine carcinoma	5.37e-22		448
Quantity of blood cells	5.53e-22	-0.902	264
Small cell lung carcinoma	5.96e-22		445
Upper aero-digestive squamous cell carcinoma	5.97e-22	-0.218	425
Pancreatic carcinoma	6.54e-22	1.067	456
Pancreatobiliary adenocarcinoma	6.79e-22	1.438	488
Kidney clear cell tumor	6.86e-22		291
Quantity of myeloid cells	7.47e-22	-0.584	174
Familial central nervous system disease	7.97e-22	0.115	379
Proliferation of tumor cells	1e-21	1.728	135
Invasion of carcinoma cell lines	1.03e-21	1.7	173
Development of body axis	1.07e-21	-1.034	258
Development of head	1.11e-21	-0.855	248
Familial encephalopathy	1.56e-21		367
Metabolism of carbohydrate	1.63e-21	-0.692	174
Fibrosis	1.69e-21	-0.807	250
Disorder of blood pressure	1.82e-21	-0.468	250
Size of lesion	2.32e-21	0.183	141
Serous adenocarcinoma	2.47e-21		234
Proliferation of connective tissue cells	2.51e-21	-1.063	168
Arteriosclerosis	2.95e-21	0.297	207
Atherosclerosis	3.13e-21	0.199	206
Inflammation of body cavity	3.39e-21	-1.226	316
Epithelial basal cell carcinoma	3.6e-21		499
Immune mediated inflammatory disease	4.5e-21	-0.29	367
Non-Hodgkin lymphoma	4.76e-21	0.655	365
Migration of blood cells	6.09e-21	-1.346	237
Cell death of epithelial cells	6.64e-21	1.475	154
Cell movement of blood cells	7.03e-21	-1.485	238
Abnormal morphology of cardiovascular system	7.03e-21	-0.466	214
Mature B-cell neoplasm	7.42e-21	-0.463	406
Papillary neoplasm	7.75e-21	-0.556	166
Cell death of connective tissue cells	8.2e-21	1.062	151
Hypertension	9.07e-21	-0.333	243
Leukocyte migration	9.57e-21	-1.322	236
Proliferation of epithelial cells	9.86e-21	-0.693	146
Benign pelvic disease	1.01e-20		239
Basal cell carcinoma	1.36e-20		488
Metastasis of cells	1.36e-20	1.123	176
Growth of connective tissue	1.46e-20	-1.234	174
Progressive neuropathy	1.56e-20	-0.853	255
Abnormal morphology of abdomen	1.62e-20	1.937	218
Malignant brain glioma	1.77e-20		434
Gliomatosis cerebri	1.8e-20		433
Abnormal morphology of thoracic cavity	1.93e-20	-0.523	222
Disorder of hair	3.08e-20	-0.033	237
Development of abdomen	3.55e-20	0.542	159
Chronic inflammatory disorder	5.03e-20	-0.39	325
Progressive motor neuropathy	7.71e-20	-0.853	251
Abnormal morphology of thorax	8.67e-20	-0.523	226
Occlusion of artery	1.02e-19	0.092	215
Cell movement of carcinoma cell lines	2.01e-19	0.456	180
Papillary adenocarcinoma	2.09e-19		147
Vaso-occlusion	2.21e-19	0.182	239
Abnormality of heart ventricle	2.25e-19	-0.47	155
Loss of hair	2.69e-19	-0.178	221
Chronic respiratory disorder	2.79e-19	1.853	158
Abnormal morphology of mediastinum	4.12e-19	-0.859	202
Ovarian or fallopian tube carcinoma	4.26e-19		347
Ductal breast carcinoma	4.36e-19		252
Interaction of tumor cell lines	4.46e-19	-2.528	122
T-cell malignant neoplasm	4.61e-19	0.235	310
Familial psychiatric disease	5.33e-19		240
Binding of tumor cell lines	5.57e-19	-2.59	119
Epithelial ovarian or fallopian tube or primary peritoneal malignant neoplasm	6.89e-19		347
Ovarian carcinoma	6.91e-19		346
Pancreatic adenocarcinoma	8.51e-19		418
Hepatic steatosis	9.19e-19	0.627	134
Adenoma	9.29e-19	0.362	197
Activation of cells	9.95e-19	-1.714	236
Adhesion of tumor cell lines	1.11e-18	-2.677	100
Occlusion of blood vessel	1.12e-18	0.048	229
Oral squamous cell carcinoma	1.15e-18	0	279
Invasive breast carcinoma	1.25e-18		132
Quantity of leukocytes	1.27e-18	-0.419	234
Cell movement of endothelial cells	1.27e-18	-1.547	114
Quantity of amino acids	1.28e-18	-0.235	76
Quantity of steroid	1.35e-18	-0.073	143
Acute leukemia	1.42e-18	0.388	537
Cell death of carcinoma cell lines	1.48e-18	-1.143	149
Cell proliferation of hepatoma cell lines	1.62e-18	0.552	114
Transcription	1.65e-18	-0.171	382
Advanced malignant solid tumor	1.73e-18	0.023	197
Abnormal morphology of digestive system	1.79e-18	1.316	144
Head squamous cell carcinoma	1.95e-18	0	281
Benign connective or soft tissue neoplasm	2.15e-18		145
Lower respiratory tract disorder	2.35e-18	1.319	226
Visceral metastasis	2.37e-18	-0.141	120
Infection by RNA virus	2.55e-18	2.603	348
Vascular lesion	2.63e-18	1.43	132
Extrapulmonary secondary neoplasm	2.66e-18	0.78	112
Metabolism of reactive oxygen species	3.31e-18	-0.698	154
Bone marrow lesion	3.47e-18	-0.544	502
Androgenic alopecia	3.87e-18		174
Bone marrow neoplasm	4.23e-18	-0.359	501
Metastasis of tumor cell lines	4.56e-18	0.992	160
Sprouting	6.65e-18	-0.834	127
Disorder of pregnancy	7.35e-18	0.954	234
Malignant connective or soft tissue neoplasm	7.47e-18	1.956	385
Glucose tolerance	7.71e-18	-0.129	93
Myeloid neoplasm	8.01e-18	-0.971	504
Migration of carcinoma cell lines	8.67e-18	1.004	170
Metabolism of alpha-amino acid	9.1e-18	-0.348	41
Peripheral vascular disease	9.13e-18	1.454	205
Proliferation of neural cells	9.83e-18	-0.339	166
Cell death of blood cells	1.23e-17	-0.399	165
Synthesis of amino acids	1.23e-17	-0.078	39
Tauopathy	1.24e-17		252
Systemic autoimmune syndrome	1.34e-17	0.516	316
Abnormal morphology of heart	1.46e-17	-0.774	184
Dermatitis	1.61e-17	-1.455	163
Transcription of RNA	1.72e-17	0.054	327
Metabolism of macromolecule	1.77e-17	0.46	288
Synthesis of reactive oxygen species	1.83e-17	-0.754	147
Lung squamous cell carcinoma	2.19e-17		242
Metabolism of nucleic acid component or derivative	2.22e-17	-0.353	135
Morphogenesis of neurons	2.83e-17	0.104	180
Dementia	3.08e-17		261
Inflammatory response	3.36e-17	-1.709	204
Secondary neoplasm of digestive system	3.43e-17	0	94
Growth of organism	3.54e-17	0.244	191
Metabolism of L-amino acid	3.67e-17	-0.262	39
Morphology of nervous system	3.74e-17		118
Neuritogenesis	3.77e-17	0.105	178
Cell death of immune cells	4.13e-17	-0.451	156
Alzheimer disease or frontotemporal dementia	4.22e-17		247
Connective tissue tumor	4.32e-17	2.215	277
Subcutaneous tumor	5.64e-17	0.847	179
Degenerative dementia	6.68e-17		248
Proliferation of cancer cells	7.34e-17	1.337	104
Arterial lesion	7.34e-17	1.164	104
Abnormal abdomen morphology	7.45e-17	1.168	189
Quantity of reactive oxygen species	7.53e-17	-2.151	90
Extrahepatic metastasis	8.18e-17	0.272	125
Development of cardiovascular tissue	8.41e-17	0.267	110
Phosphorylation of protein	9.08e-17	-1.259	148
Development of neurons	9.76e-17	-0.711	216
Development of endothelial tissue	1.02e-16	0.179	109
Adrenal gland tumor	1.03e-16		80
Proliferation of prostate cancer cell lines	1.06e-16	-0.147	110
Chronic pulmonary disease	1.21e-16	1.853	137
Secretion of molecule	1.24e-16	-0.014	136
Cell movement of leukocytes	1.33e-16	-1.286	206
Disease of retina	1.34e-16	-0.514	189
Myeloid leukemia	1.49e-16	0.239	464
B-cell lymphoma	1.53e-16	0.988	303
Infection by coronavirus	1.66e-16	1.497	229
Metastatic solid tumor	1.71e-16	0.155	174
Acute myeloid leukemia	1.79e-16	0.277	457
Homeostasis of lipid	2.08e-16		67
Interphase	2.25e-16	-0.555	187
Familial congenital malformation	2.26e-16	1.498	324
Development of head and neck tumor	2.29e-16	2.328	89
Amyloidosis	2.34e-16		250
Apoptosis of carcinoma cell lines	2.34e-16	-1.486	129
Cervical tumor	2.38e-16		177
Ovarian adenocarcinoma	2.52e-16		313
Alzheimer disease	2.64e-16		240
Mature B cell malignant tumor	2.72e-16	-0.471	341
Visceromegaly	2.74e-16	-0.292	191
Quantity of phagocytes	2.79e-16	-0.833	130
Malignant myeloid neoplasm	2.82e-16	-0.128	480
Branching of cells	2.85e-16	-1.305	118
Bone marrow cancer	3.29e-16	-0.102	479
Development of neural cells	3.67e-16	-0.705	221
Sensitivity of cells	3.74e-16	0.076	163
Neurological signs	3.95e-16	0.239	206
Homeostasis of D-glucose	4.2e-16	0.156	67
Assembly of cells	4.21e-16	0.15	107
Perinatal death	4.31e-16	2.086	135
Cell death of colorectal cancer cell lines	4.46e-16	0.75	102
Central nervous system amyloidosis	4.49e-16		242
Concentration of cholesterol	4.58e-16	0.126	100
Endothelial cell development	5.57e-16	0.107	105
Cell death of muscle cells	5.6e-16	-0.139	97
Pancreatic duct disorder	5.67e-16		389
Pancreatic ductal adenocarcinoma	5.8e-16		388
Neuromuscular disease with neuropathy	6.58e-16	-0.239	195
Necrosis of muscle	7.52e-16	-0.246	98
COVID-19	7.63e-16		222
Keratocystic odontogenic tumor	7.65e-16		68
Benign connective or soft tissue neoplasm of head and neck	8.21e-16		69
Migration of endothelial cells	8.6e-16	-1.345	101
Localization of protein	9.28e-16	0.074	153
Benign head and neck neoplasm	9.61e-16	1.982	126
Esophageal lesion	1.27e-15	0.128	258
Cervical cancer	1.42e-15		173
Proliferation of liver cells	1.45e-15	-0.21	62
Cell death of breast cancer cell lines	1.46e-15	-0.304	109
Metabolism of terpenoid	1.56e-15	-0.638	90
Cell movement of breast cancer cell lines	1.57e-15	0.479	132
Psoriasis	1.72e-15	-1.633	155
Development of cytoplasm	1.94e-15	-1.204	128
Inflammation of respiratory system component	1.96e-15	-1.87	199
Necrosis of kidney	2.03e-15	0.116	103
Oxidation of lipid	2.1e-15	0.716	72
Concentration of sterol	2.21e-15	-0.063	102
Progressive neuromuscular disease	2.21e-15	-0.239	186
Invasive carcinoma	2.24e-15	-0.277	162
Formation of kidney	2.36e-15	0.191	83
Serous ovarian or fallopian tube or primary peritoneal carcinoma	2.39e-15		89
Metabolism of protein	2.42e-15	1.081	230
Advanced extracranial solid tumor	2.45e-15	-0.576	157
Esophageal cancer	2.69e-15	-0.762	232
Catabolism of amino acids	2.86e-15	-0.61	36
Odontogenic tumor	3.01e-15		69
Abnormal morphology of hepatobiliary system	3.25e-15	-0.434	71
Calcinosis	3.33e-15	-0.039	80
Development of urinary tract	3.4e-15	0.139	84
Apoptosis of epithelial cells	3.49e-15	1.187	89
Cholangiocarcinoma	3.49e-15	1.273	93
Interaction of endothelial cells	3.6e-15	-0.311	64
Secondary neoplasm of large intestine	3.63e-15		82
Uptake of D-glucose	3.9e-15	1.232	79
Binding of endothelial cells	3.91e-15	-0.319	63
Lymphocytic leukemia	4.13e-15		325
Morphology of liver	4.26e-15		64
Adrenal cortex tumor	4.42e-15		67
Valvulopathy	4.68e-15	1.66	97
Serous ovarian adenocarcinoma	4.73e-15		88
Dysfunction of heart	5.16e-15	0.28	110
Mitosis	5.17e-15	0.753	123
Migration of breast cancer cell lines	5.31e-15	0.681	122
Esophagus tumor	5.33e-15	-0.277	240
Huntington Disease	5.54e-15		154
Soft tissue neoplasm	6.11e-15	0.246	634
Abnormal morphology of muscle	6.34e-15	-1.851	109
Advanced colorectal tumor	6.4e-15		81
Proliferation of neuronal cells	7.25e-15	-0.226	127
Hereditary neuromuscular disease	7.32e-15		184
Rectosigmoid neoplasm	7.58e-15		197
Dyskinesia	7.63e-15	-0.412	164
Proliferation of muscle cells	7.75e-15	-1.052	106
Metastatic colorectal cancer	7.75e-15		79
Development of genitourinary system	8.02e-15	0.89	223
Transport of carbohydrate	8.32e-15	1.052	60
Apoptosis of breast cancer cell lines	8.35e-15	0.373	94
Assembly of organelle	8.56e-15	-1.118	191
Differentiation of epithelial tissue	8.6e-15	-0.29	106
Cardiogenesis	8.82e-15	-1.878	129
Advanced colorectal cancer	9.86e-15		80
Abnormality of left ventricle	1.04e-14	-0.091	111
Concentration of fatty acid	1.13e-14	1.64	96
Left ventricular heart disease	1.41e-14	-0.091	111
Cell movement of myeloid cells	1.46e-14	-0.418	151
Cellular infiltration	1.47e-14	0.111	143
Synthesis of fatty acid	1.61e-14	-1.683	88
Differentiation of connective tissue cells	1.76e-14	0.508	154
Chronic obstructive pulmonary disease	1.91e-14	2.181	125
Cell death of liver	1.95e-14	-0.691	74
Uptake of carbohydrate	2.02e-14	0.349	93
Abnormal morphology of liver	2.14e-14	-0.718	67
Proliferation of blood cells	2.19e-14	-0.397	190
Metabolism of membrane lipid derivative	2.23e-14	-0.325	113
Esophageal carcinoma	2.38e-14		219
Differentiation of muscle	2.56e-14	0.011	98
Ovarian serous tumor	2.99e-14		184
Morphology of cardiovascular system	3.21e-14		90
Size of cells	3.25e-14		136
Abnormal morphology of head	3.3e-14	2.469	213
Neoplasia of carcinoma cell lines	3.33e-14	1.001	75
Cell movement of phagocytes	3.4e-14	-1.023	151
Glycolysis	3.55e-14	0.309	83
Metastatic gastrointestinal tract cancer	3.73e-14		91
Necrosis of tumor	3.86e-14	-1.063	109
Synthesis of DNA	3.88e-14	-0.201	97
Growth of smooth muscle	3.96e-14	-0.439	78
Movement of vascular endothelial cells	4.37e-14	-2.05	65
Myocardial dysfunction	4.37e-14	0.052	107
Distal colorectal carcinoma	4.52e-14		175
Cell death of tumor	4.62e-14	-0.967	110
Necrosis of liver	4.63e-14	-0.284	72
Concentration of hormone	4.91e-14	0.501	99
Development of digestive system	5.13e-14	0.691	114
Differentiation of muscle cells	5.88e-14	-0.05	91
Uptake of monosaccharide	5.92e-14	0.477	88
Function of muscle	6.38e-14	0.636	87
Morphology of head	6.45e-14		95
Sensitivity of tumor cell lines	6.55e-14	-0.35	138
Advanced malignant gastrointestinal neoplasm	6.76e-14		92
Activation of myeloid cells	7.19e-14	-1.955	95
Cell death of kidney cells	7.29e-14	0.455	96
MYC mutation positive B-cell lymphoma	8.13e-14		31
Advanced gastrointestinal tumor	8.62e-14		93
Abnormal morphology of nervous system	8.64e-14	-0.159	180
Homing of cells	8.87e-14	-1.56	131
Oxidation of fatty acid	9.55e-14	-0.027	61
Chemotaxis	9.6e-14	-1.451	126
Proliferation of smooth muscle cells	1.02e-13	-0.536	77
Sarcoma	1.09e-13	2.22	228
Cell movement of antigen presenting cells	1.12e-13	-1.4	109
Invasion of breast cancer cell lines	1.14e-13	0.178	115
Morphology of nervous tissue	1.2e-13		79
Infarction	1.21e-13	-0.136	137
Peripheral neuropathy	1.35e-13		94
Uterine serous carcinoma	1.45e-13		64
Apoptosis of muscle cells	1.5e-13	0.18	74
Activation of phagocytes	1.53e-13	-1.639	100
Cell proliferation of fibroblasts	1.53e-13	-0.968	97
Synthesis of carbohydrate	1.61e-13	-1.332	118
Neuronal cell death	1.64e-13	-0.809	164
Familial cardiovascular disease	1.87e-13	1.664	135
Fibrosis of liver	2.03e-13	-1.181	102
Steroid metabolism	2.12e-13	-0.227	75
Accumulation of lipid	2.32e-13	1.135	97
Pregnancy-induced hypertension	2.36e-13		131
Tubular adenocarcinoma	2.41e-13		75
Mass of organism	2.47e-13	-0.272	102
Proliferation of fibroblast cell lines	2.56e-13	-1.102	98
Quantity of protein in blood	2.56e-13	-0.243	115
Inborn error of carbohydrate metabolism	2.87e-13		61
Apoptosis of blood cells	2.95e-13	0.897	116
Cell movement of macrophages	3.05e-13	-0.725	91
Quantity of lymphatic system cells	3.09e-13	-0.042	183
Cell death of embryonic cell lines	3.12e-13	0.698	93
Left ventricular dysfunction	3.14e-13	0.299	97
Rectum tumor	3.15e-13		189
Recruitment of cells	3.86e-13	-0.933	94
Adhesion of endothelial cells	3.95e-13	-1.049	50
Quantity of mononuclear leukocytes	4.01e-13	0.031	180
Cell-cell contact	4.04e-13	-2.624	177
Apoptosis of tumor cells	4.41e-13	-1.059	73
B-cell non-Hodgkin lymphoma	4.47e-13		263
Midline defect	5.09e-13	2.255	108
Cell death of fibroblast cell lines	5.2e-13	1.023	97
Apoptosis of leukocytes	5.74e-13	0.679	107
Preeclampsia	5.87e-13		129
Progressive parkinsonism	6.03e-13		121
Parkinson's disease	6.11e-13		119
Metastatic malignant neoplasm of digestive system	6.44e-13		92
Synthesis of nitric oxide	6.6e-13	-2.128	75
Cell death of tumor cells	6.82e-13	-1.258	104
Ventricular dysfunction	7.54e-13	0.29	99
Muscle tumor	7.58e-13	0.723	186
Growth of neurites	7.78e-13	0.204	106
Neonatal death	7.81e-13	0.798	96
Papillary renal cell carcinoma	8.03e-13		71
Glycolysis of cells	8.43e-13	0.33	77
Hereditary kidney disease	9.14e-13		99
Parkinsonism	9.4e-13		122
Migration of vascular cells	9.43e-13	-1.441	73
Inflammation of gastrointestinal tract	1.09e-12	0.307	175
Specific enzyme deficiency	1.1e-12		41
Tubulation of cells	1.11e-12	-0.454	53
Cellular infiltration by blood cells	1.19e-12	0.186	129
Organismal abnormalities of semilunar valve	1.21e-12	0.626	77
Proliferation of immune cells	1.31e-12	-0.142	170
Interaction of DNA	1.39e-12	-0.949	112
Rectum cancer	1.43e-12		174
Cerebrovascular dysfunction	1.5e-12	0.75	147
Hereditary myopathy	1.55e-12	-0.058	178
Cell movement of mononuclear leukocytes	1.57e-12	-1.012	127
Rectum carcinoma	1.58e-12		167
Cellular infiltration by leukocytes	1.6e-12	0.178	128
Injury of kidney	1.62e-12	-0.313	57
Quantity of adipose tissue	1.65e-12	-0.626	74
Binding of DNA	1.65e-12	-0.66	110
Cognitive impairment	1.69e-12	0.932	211
Lithiasis	1.7e-12	1.06	52
Proliferation of lymphatic system cells	1.87e-12	-0.188	168
Apoptosis of connective tissue cells	1.93e-12	1.156	77
Rheumatoid arthritis	2.12e-12		168
Activation of blood cells	2.12e-12	-1.073	168
Metabolism of serine family amino acid	2.22e-12	0.106	20
Rectal adenocarcinoma	2.37e-12		166
Activation of leukocytes	2.39e-12	-0.962	159
Synthesis of alpha-amino acid	2.44e-12	0.334	24
Cell movement of lymphatic system cells	2.51e-12	-1.425	114
Production of reactive oxygen species	2.54e-12	-1.818	108
Synthesis of terpenoid	2.58e-12	0.181	83
Disorder of coronary artery	2.61e-12		147
Autophagy	2.62e-12	2.112	153
Severe psychological disorder	2.74e-12		313
Mixed neoplasia	2.91e-12		274
Mediastinal lesion	3.02e-12	0.639	110
Progression of tumor	3.08e-12	-0.809	81
Familial tumor	3.29e-12		151
Transcription of DNA	3.71e-12	-0.001	264
Quantity of lymphocytes	3.77e-12	0.132	170
Reduced kidney function	3.91e-12	-1.131	108
Differentiation of epithelial cells	4.02e-12	-0.269	90
Accumulation of cells	4.06e-12	-0.525	86
Leukopoiesis	4.26e-12	0.255	182
Enlargement of cells	4.28e-12	-0.778	93
Tubulation of epithelial tissue	4.45e-12	-0.705	46
Aneurysm	4.57e-12	-0.278	79
Apoptosis of colorectal cancer cell lines	4.77e-12	1.182	81
Morphology of heart	4.91e-12		70
Hereditary cancer-predisposing syndrome	5.32e-12		150
Rheumatic disease	5.38e-12	-1.067	200
Development of central nervous system	5.43e-12	0.35	153
Cell death of hepatocytes	5.61e-12	0.595	50
Tubulation of endothelial cells	5.62e-12	-0.841	45
Cell movement of lymphocytes	5.65e-12	-1.411	111
Epithelial-mesenchymal transition	5.74e-12	0.542	97
Cell death of kidney cell lines	6.2e-12	0.337	78
Cell death of leukemia cell lines	6.49e-12	-0.428	91
Recruitment of blood cells	6.77e-12	-1.197	86
Migration of neural cells	6.82e-12	-0.757	74
Aortic valve disease	6.82e-12	0.603	74
Proliferation of lung cancer cell lines	6.98e-12	-0.476	124
Morphogenesis of cardiovascular system	7.51e-12	-1.288	69
Cell death of myeloid cells	7.51e-12	-0.12	69
Lupus erythematosus	7.86e-12		137
Cell movement of connective tissue cells	7.98e-12	-2.856	70
Connective tissue cancer	8.01e-12	1.226	118
Shape change of neurons	8.17e-12	-0.57	94
Branching of neurons	8.35e-12	-0.605	93
Enlargement of heart	8.39e-12	-0.727	138
Size of bone	8.42e-12		77
Metabolism of nucleotide	8.78e-12	-0.065	107
Abnormal morphology of epithelial tissue	8.8e-12	2.3	98
Interaction of protein	9.1e-12	0.951	53
Undifferentiated malignant neoplasm	9.58e-12		103
Cell death of liver cells	9.62e-12	0.114	59
Fibrogenesis	1.01e-11	-1.324	114
Uterine serous papillary cancer	1.09e-11		54
Secretion of lipid	1.09e-11	-0.487	54
Advanced breast cancer	1.1e-11		46
Abnormality of limb	1.17e-11	-0.103	108
Congenital anomalies of kidney and urinary tract	1.18e-11	0.734	90
Infarction of heart	1.24e-11	-0.335	105
Tumorigenesis of T lymphocytes	1.25e-11	0.584	150
Congenital malformation of genitourinary system	1.28e-11	0.301	114
Biliary tract adenocarcinoma	1.33e-11	1.273	150
Proliferation of lymphocytes	1.34e-11	0.015	156
Mature T-cell neoplasm	1.35e-11		219
Biliary tract carcinoma	1.35e-11	1.273	220
Mature T-cell or NK-cell neoplasm	1.35e-11		222
Sensory system development	1.47e-11	-0.414	96
Quantity of glycogen	1.48e-11	1.803	36
Myocardial infarction	1.53e-11	-0.538	104
Concentration of phospholipid	1.53e-11	0.085	62
Proliferation of mononuclear leukocytes	1.54e-11	-0.057	158
Morphology of neurons	1.56e-11		67
Failure of heart	1.59e-11	0.211	89
Cell death of epithelial cell lines	1.69e-11	1.24	83
Hereditary connective tissue disorder	1.76e-11	-0.007	155
Extraintestinal functional disorder	1.78e-11	-0.882	233
Metabolism of acylglycerol	1.86e-11	0.672	46
B-cell leukemia	1.86e-11		188
Interphase of tumor cell lines	1.98e-11	0.358	124
Morphology of bone	2.02e-11		86
Edema	2.04e-11	1.243	97
Blood pressure	2.07e-11	-0.708	83
Protein kinase cascade	2.12e-11	1.606	106
Proliferation of endothelial cells	2.26e-11	0.368	85
T-cell non-Hodgkin lymphoma	2.26e-11	0.331	149
Invasion of prostate cancer cell lines	2.27e-11	0.043	53
Cell death of hepatoma cell lines	2.38e-11	0.205	66
Leukopenia	2.59e-11	0.378	52
Chromophobe renal cell carcinoma	2.62e-11		57
Proliferation of hepatocytes	2.62e-11	0.009	46
Recruitment of myeloid cells	2.63e-11	-1.345	74
Epilepsy or neurodevelopmental disorder	2.65e-11	-0.24	200
Damage of kidney	2.8e-11	-0.422	63
Formation of cytoskeleton	2.85e-11	-2.122	95
Sphere formation by cells	2.85e-11	1.035	65
Recruitment of leukocytes	3.09e-11	-1.227	83
Metabolism of sulfur amino acid	3.15e-11		18
Anaplastic carcinoma	3.16e-11		97
Activation of macrophages	3.26e-11	-1.096	70
Growth of subcutaneous tumor	3.4e-11	0.77	95
Abnormal aortic valve physiology	3.52e-11		69
Dysgenesis	3.62e-11	1.023	135
Mature B-cell lymphoma	3.72e-11		197
Cell proliferation of colorectal cancer cell lines	3.85e-11	0.494	115
Sclerotic lesion	3.86e-11	1.027	58
Quantity of macrophages	3.89e-11	1.065	72
G1 phase	4.2e-11	-0.731	116
Abnormal morphology of heart ventricle	4.34e-11	0.157	72
Activation of DNA endogenous promoter	4.39e-11	-1.106	218
Gastroenteritis	4.47e-11	0.196	157
Migration of mononuclear leukocytes	4.51e-11	-1.138	104
Activation of antigen presenting cells	4.52e-11	-1.215	84
Growth of digestive organ tumor	4.7e-11	1.184	52
Quantity of insulin in blood	4.7e-11	0.536	52
Metastatic breast cancer	5.19e-11		44
Primary neoplasm	5.42e-11	0.048	121
Low grade glioma	5.45e-11		52
Recruitment of phagocytes	5.55e-11	-1.278	69
Cell viability of carcinoma cell lines	5.75e-11	1.178	79
Familial heart disease	5.92e-11	1.664	85
Apoptosis of fibroblast cell lines	6.14e-11	1.602	73
Dysglycemia	6.18e-11	0.455	66
Abnormality of skin morphology	6.25e-11	1.179	125
Development of connective tissue cells	6.37e-11	0.357	77
Cardiac calcification	6.56e-11		61
Arrest in interphase	6.71e-11		125
Ferroptosis	6.97e-11	-1.883	38
Formation of filaments	7.05e-11	-1.376	100
Function of blood cells	7.27e-11	-0.073	107
Function of leukocytes	7.39e-11	0.386	99
Branching of neurites	7.75e-11	-0.662	89
Diffuse lymphoma	7.85e-11	1.119	227
Pulmonary vascular disease	7.96e-11	-0.922	64
Coronary occlusion	7.99e-11		130
Migration of vascular endothelial cells	8.16e-11	-1.389	55
Damage of genitourinary system	8.38e-11	-0.478	65
Synthesis of steroid	8.46e-11	0.146	73
Chronic kidney disease	8.98e-11	-1.068	90
Bile duct adenocarcinoma	9.44e-11	1.273	115
Transmigration of cells	9.53e-11	-1.607	54
Synthesis of protein	1.02e-10	1.263	115
Osteosarcoma	1.05e-10	1.621	79
Pulmonary hypertension	1.22e-10	-1.153	55
Autosomal dominant myopathy	1.24e-10		66
Transport of carboxylic acid	1.25e-10	-0.191	38
Systemic lupus erythematosus	1.26e-10		131
Metastatic breast or ovarian malignant neoplasm	1.29e-10		45
Apoptosis of myeloid cells	1.31e-10	0.448	57
Hypertrophy	1.36e-10	0.04	115
Schizophrenia spectrum disorder	1.42e-10		221
Differentiation of adipocytes	1.44e-10	0.817	74
Abnormal quantity of amino acids	1.53e-10		18
Bile duct cancer	1.56e-10	1.273	183
Enteritis	1.59e-10	0.382	150
Chronic skin disorder	1.65e-10		62
Catabolism of alpha-amino acid	1.66e-10		21
Coronary artery disease	1.71e-10		128
Growth of blood vessel	1.74e-10	0.618	59
Development of sarcoma	1.81e-10	1.084	90
Interaction of blood cells	1.82e-10	-2.143	94
Growth of carcinoma	1.93e-10	-0.056	53
Organization of organelle	1.96e-10	-0.995	153
Calcification of cardiac valve	1.97e-10		59
Lymphocyte migration	2.02e-10	-1.11	97
Development of atrioventricular canal cushion	2.04e-10		17
Invasion of lung cancer cell lines	2.16e-10	0.183	74
Development of sensory organ	2.19e-10	-0.727	100
Function of skeletal muscle	2.21e-10	-1.342	41
Cell death of phagocytes	2.23e-10	-0.53	61
Binding of blood cells	2.25e-10	-2.108	93
Quantity of antigen presenting cells	2.29e-10	0.215	86
Apoptosis of neurons	2.34e-10	-1.626	103
Cell death of lung cancer cell lines	2.35e-10	-0.416	90
Abnormality of large intestine	2.41e-10	0.566	150
Cholelithiasis	2.47e-10	0.368	31
Scattering	2.47e-10	-0.236	31
Inflammation of airway	2.53e-10	-0.295	144
Metabolism of polysaccharide	2.64e-10	-0.212	62
Apoptosis of lymphoma cell lines	2.66e-10	0.451	49
Growth of embryo	2.7e-10	0.14	108
Bile duct carcinoma	2.86e-10	1.273	181
Migration of lymphatic system cells	2.86e-10	-1.11	98
Conversion of amino acids	2.87e-10	0.507	15
Biliary tract tumor	2.87e-10	1.273	224
Anaplastic thyroid cancer	2.9e-10		70
Metabolism of triacylglycerol	2.9e-10	0.54	35
Cell death of fibroblasts	2.95e-10	1.023	65
Atherosclerotic lesion	2.96e-10	1.027	52
Growth of vessel	3.15e-10	0.265	68
Migration of tumor cells	3.18e-10	-1.196	57
Hypertension of blood vessel	3.18e-10	-1.153	57
Schizophrenia	3.2e-10		205
Cell death of heart cells	3.21e-10	-1.988	59
Apoptosis of heart cells	3.3e-10	-1.24	53
Migration of prostate cancer cell lines	3.3e-10	-0.837	53
Organ Degeneration	3.35e-10	-0.642	140
Apoptosis of hematopoietic cell lines	3.51e-10	-0.138	47
Sepsis	3.52e-10	-0.608	94
Conversion of lipid	3.54e-10	-1.55	49
Biosynthesis of macromolecule	3.63e-10	1.169	119
Insulin sensitivity	3.64e-10	-0.821	54
Biliary tract cancer	3.79e-10	1.273	223
Calcification of aortic valve	4.35e-10		58
Metabolism of glutamine family amino acid	4.35e-10	0.066	22
Homeostasis of cholesterol	4.36e-10		34
Accumulation of phagocytes	4.56e-10	-0.983	45
Smooth muscle tumor	4.63e-10		95
Aplasia or hypoplasia	5.01e-10	1.046	126
Stromal neoplasm	5.13e-10		509
Necrosis of prostate cancer cell lines	5.18e-10	0.073	59
Metabolism of xenobiotic	5.31e-10	-1.526	33
Abnormality of lower limb	5.44e-10	-0.207	60
Primary tumor	5.58e-10		100
Cell death of hematopoietic cell lines	5.58e-10	-0.253	53
Cell death of progenitor cells	5.88e-10	1.231	62
Systemic inflammatory response syndrome and/or sepsis	6.03e-10	-0.748	96
Primary hypertension	6.22e-10	0.132	49
Cell movement of prostate cancer cell lines	6.23e-10	-0.978	56
Drug resistance of cells	6.26e-10	0.799	87
Differentiation of mononuclear leukocytes	6.33e-10	0.201	147
Hereditary neuropathy	6.77e-10	-1.067	89
High grade lymphocytic cancer	6.85e-10		165
Familial vascular disease	6.85e-10	1.767	60
Congenital neurological disorder	6.96e-10	1.12	191
Energy homeostasis	7.17e-10	-0.059	66
BRCA1 mutation positive cancer	7.38e-10		21
BRCA1 mutation positive solid tumor	7.38e-10		21
Cell death of lymphoma cell lines	7.84e-10	0.152	54
Cell death of macrophages	7.93e-10	-1.232	43
Binding of vascular endothelial cells	7.94e-10	0.225	38
Benign neoplasm of endocrine gland	8.32e-10		93
Invasion of tissue	8.33e-10	-0.548	48
Congenital heart disease	8.39e-10	1.146	84
Transport of amino acids	8.49e-10	1.251	41
Aortic dilatation	8.61e-10	-0.203	60
Aggressive non-Hodgkin lymphoma	8.69e-10		163
Quantity of granulocytes	8.72e-10	-1.545	83
Growth failure	8.81e-10	0.453	123
Damage of digestive system	8.95e-10	-1.543	68
Orofacial cleft	9.22e-10	1.281	75
Aortic aneurysm	9.29e-10	-0.217	59
Sphere formation of tumor cell lines	9.5e-10	0.577	57
Catabolism of lipid	9.57e-10	0.215	48
Formation of brain	9.93e-10	0	119
Cellular infiltration by myeloid cells	1e-09	0.21	91
Quantity of T lymphocytes	1.04e-09	0.3	128
Transport of monosaccharide	1.08e-09	0.519	43
Curvature of spine	1.09e-09	0.807	117
High-grade lymphoma	1.11e-09		166
Side effect	1.14e-09	0.633	62
Growth of liver tumor	1.18e-09	0.551	34
Aggressive mature B-cell lymphoma	1.18e-09		162
Arrhythmia	1.19e-09	0.517	95
Abnormal morphology of respiratory system	1.21e-09	1.986	67
Metabolism of hormone	1.21e-09	-0.504	55
Bleeding	1.23e-09	1.656	105
Arrest in proliferation of cells	1.26e-09		52
Growth of skin	1.3e-09	-0.67	63
Congenital anomaly of cardiovascular system	1.31e-09	1.142	92
Intestinal adenoma	1.37e-09	-0.705	88
Acute respiratory disorder	1.39e-09	-0.536	77
Cell movement of T lymphocytes	1.4e-09	-1.097	73
Atrophy of organ	1.43e-09	-0.522	97

## Sheet: CBG
Diseases or Functions Annotation	p-value	z-score	# Molecules
Non-melanoma solid tumor	3.21e-65	-0.496	580
Carcinoma	7.46e-65	-1.458	577
Nonhematologic malignant neoplasm	2.19e-64	-1.833	579
Non-hematological solid tumor	6.99e-64	-1.255	580
Tumorigenesis of tissue	2.09e-63	-0.848	578
Malignant solid tumor	2.46e-57	-0.523	580
Solid tumor	1.2e-56	-1.201	581
Extracranial solid tumor	1.93e-56	-1.367	579
Non-central nervous system malignant neoplasm	3.34e-56	-0.576	579
Extrapancreatic malignant tumor	1.66e-54	-1.366	572
Abdominal neoplasm	8.8e-54	0.17	560
Abdominal carcinoma	1.87e-52	-0.724	546
Abdominal cancer	1.85e-51	-0.219	555
Adenocarcinoma	1.4e-49	-0.187	531
Intraabdominal organ tumor	1.65e-49	0.431	551
Digestive organ tumor	7.53e-49	0.295	539
Formation of solid tumor	9.34e-49	-0.373	536
Head and neck tumor	2.52e-47	0.053	524
Digestive system cancer	5.47e-46	-0.146	531
Incidence of tumor	5.06e-45	-0.636	495
Organismal death	6.49e-44	4.497	267
Abdominal adenocarcinoma	1.51e-43	0.071	513
Upper abdominal cancer	2.27e-43	-0.375	452
Generation of tumor	4.59e-43	-0.379	515
Frequency of tumor	3.33e-42	-0.568	483
Tumorigenesis of epithelial neoplasm	8.04e-41	-0.116	476
Formation of epithelial neoplasm	8.63e-41	-0.116	476
Cancer of secretory structure	1.87e-40	-0.308	496
Gastrointestinal tumor	2.77e-40	1.055	501
Invasive cancer	2.32e-38	-3.273	184
Head and neck cancer	1.23e-37		487
Development of malignant tumor	2.67e-37	-0.367	469
Genitourinary tumor	5.29e-37	-1.762	486
Malignant genitourinary solid tumor	8.91e-37	-1.04	482
Endocrine gland tumor	9.94e-37	2.104	478
Gastrointestinal tract cancer	1.79e-36	0.095	492
Inflammation of organ	2.04e-36	0.444	198
Liver lesion	6.84e-36	-1.144	365
Hepato-pancreato-biliary cancer	7.35e-36	-0.389	383
Melanoma	1.31e-35	-0.437	446
Development of carcinoma	2e-35	-0.234	462
Breast or gynecological cancer	5.61e-35	-0.831	411
Non-malignant disorder	7.35e-35	0.935	221
Liver cancer	9.3e-35	-0.495	325
Gastrointestinal carcinoma	2.1e-34	-0.537	474
Cell proliferation of tumor cell lines	2.11e-34	-2.196	229
Migration of cells	2.17e-34	-4.099	236
Nonpituitary endocrine tumor	3.14e-34		460
Genitourinary carcinoma	3.23e-34	-1.463	459
Liver carcinoma	6.51e-34	-0.067	315
Endocrine cancer	1.1e-33		467
Genital tract cancer	1.26e-33	-0.277	406
Endocrine carcinoma	1.81e-33		466
Genital tumor	2.95e-33	0.068	410
Head and neck carcinoma	3.17e-33		468
Liver tumor	3.72e-33	-0.623	348
Intestinal tumor	3.73e-33	1.276	465
Skin lesion	4.59e-33	1.037	438
Hepatobiliary carcinoma	6.58e-33	-0.275	328
Hepatobiliary system cancer	7.48e-33	-0.655	337
Malignant hepatobiliary neoplasm	7.48e-33	-0.655	337
Growth of lesion	9.23e-33	-1.44	164
Skin tumor	1.2e-32	0.949	436
Pelvic tumor	1.21e-32	0.068	448
Pelvic cancer	1.49e-32	-0.277	444
Growth of tumor	2.58e-32	-1.406	163
Development of adenocarcinoma	2.91e-32	0.518	377
Neck neoplasm	5.4e-32		452
Large intestine neoplasm	5.85e-32	0.99	462
Hepatobiliary neoplasm	9.17e-32	-0.76	358
Inflammation of absolute anatomical region	1.35e-31	0.401	212
Thyroid lesion	1.95e-31		448
Malignant solid organ tumor	2.36e-31	-0.254	435
Cell movement	2.6e-31	-4.388	242
Tumorigenesis of reproductive tract	2.61e-31	-0.025	349
Skin cancer	2.79e-31	-0.412	432
Female genital neoplasm	2.86e-31	-0.025	350
Thyroid gland tumor	5.17e-31		447
Invasion of cells	8.42e-31	-3.707	170
Breast or pancreatic cancer	9.81e-31	-0.373	356
Intestinal cancer	1.41e-30	0.647	458
Non rhabdoid tumor	1.45e-30	-0.484	403
Breast or colorectal cancer	1.63e-30	-0.026	406
Neoplasia of cells	1.71e-30	-2.681	405
Gastrointestinal adenocarcinoma	2.33e-30		450
Cell transformation	2.59e-30	-3.078	406
Angiogenesis	2.65e-30	-3.371	126
Malignant neoplasm of large intestine	2.83e-30	0.342	457
Thyroid cancer	3.52e-30		443
Vasculogenesis	6.42e-30	-3.176	112
Female genital tract cancer	7.41e-30		340
Genitourinary adenocarcinoma	1.2e-29	-1.387	392
Uveal or cutaneous melanoma	1.33e-29		410
Thyroid carcinoma	1.59e-29		441
Cutaneous melanoma	2.45e-29		409
Breast or ovarian neoplasm	3.34e-29	-2.306	314
Apoptosis	3.46e-29	1.141	230
Breast or gastric cancer	3.5e-29	-0.831	380
Cell movement of tumor cell lines	8.29e-29	-3.589	175
Intestinal carcinoma	9.69e-29	0	438
Necrosis	1.21e-28	0.56	236
Advanced malignant tumor	1.48e-28	-2.915	149
Cancer of cells	1.77e-28	-2.537	365
Large intestine carcinoma	1.95e-28		437
Metastasis	2.12e-28	-2.996	144
Pelvic carcinoma	6.51e-28		419
Benign lesion	7.04e-28	0.718	154
Development of genital tumor	1.03e-27		333
Intestinal adenocarcinoma	1.08e-27		433
Development of body trunk	2.77e-27	-0.194	126
Large intestine adenocarcinoma	5.61e-27		431
Migration of tumor cell lines	6.52e-27	-3.599	164
Breast or ovarian cancer	7.43e-27	-0.831	304
Cell death of tumor cell lines	7.75e-27	1.408	175
Benign Tumors	1.04e-26	0.822	144
Central nervous system solid tumor	1.05e-26	-0.473	394
Nervous system neoplasm	1.29e-26	-0.891	398
Invasion of tumor cell lines	2.01e-26	-3.867	152
Mammary tumor	4.36e-26	-2.628	265
Synthesis of lipid	5.2e-26	0.749	99
Multiple cancers	5.83e-26	-1.133	310
Benign solid tumor	6.38e-26	1.055	142
Development of neuroepithelial tumor	7.59e-26	-0.381	386
Cell survival	1.16e-25	-3.218	160
Glioma	1.75e-25	-0.381	385
Lung lesion	2.96e-25	-1.615	333
Genital carcinoma	5.73e-25		367
Colorectal lesion	1.49e-24	0.664	340
Colorectal tumor	3.11e-24	0.99	339
Uterine tumor	3.6e-24		299
Development of benign tumor	4.41e-24	0.901	116
Breast cancer	5.39e-24	-0.831	255
Inflammation of body cavity	5.72e-24	0.794	138
Abnormal morphology of body cavity	5.86e-24	1.167	140
Hematological or lymphatic system tumor	6.54e-24	-0.707	313
Malignant neoplasm of respiratory system	8.93e-24	0.442	326
Hepatocellular carcinoma	9.59e-24	-1.161	169
Pelvic adenocarcinoma	1.42e-23		352
Lymphohematopoietic neoplasia	1.62e-23	-0.707	311
Respiratory system tumor	1.83e-23	-1.118	327
Organization of cytoplasm	1.96e-23	-2.825	151
Disorder of pregnancy	2.62e-23		111
Non-colon gastrointestinal cancer	3.86e-23		318
Acute disease	4e-23	-0.958	241
Central nervous system cancer	4.48e-23	-1.72	377
Organization of cytoskeleton	4.59e-23	-2.91	141
Immune mediated inflammatory disease	4.94e-23	-1.039	154
Upper gastrointestinal tract tumor	5.29e-23		312
Hematopoietic neoplasm	6.04e-23	-0.707	309
Myeloid or lymphoid neoplasm	1.01e-22	0.168	307
Uterine cancer	1.07e-22		288
Development of digestive organ tumor	1.09e-22	0.086	357
Lymphohematopoietic cancer	1.17e-22	-0.146	306
Colorectal cancer	2.13e-22	0.342	330
Survival of organism	2.32e-22	1.166	104
Glioma cancer	2.51e-22	-1.471	371
Neoplasia of blood cells	3.07e-22	0.144	300
Glucose metabolism disorder	3.52e-22	-0.84	201
Soft tissue lesion	4.11e-22	-1.801	413
Diabetes mellitus	4.73e-22	-0.197	185
Quantity of cells	5.13e-22	-0.527	165
Non-small cell lung carcinoma	5.72e-22	-0.128	228
Cell viability	6.76e-22	-3.241	148
Female genital carcinoma	7.19e-22		303
Lymphoreticular neoplasm	7.6e-22	0.362	260
Intrathoracic organ tumor	9.49e-22	-1.04	312
Thoracic neoplasm	9.81e-22	-1.04	313
Viral Infection	1.23e-21	-0.983	189
Lung tumor	1.42e-21	-1.099	311
Growth of solid tumor	1.55e-21	-1.384	88
Lung cancer	1.8e-21	0.475	309
Hematologic cancer	2.04e-21	-0.146	302
Intrathoracic malignant tumor	2.21e-21	0.528	310
Concentration of lipid	2.32e-21	0.237	102
Apoptosis of tumor cell lines	3.79e-21	0.96	143
Microtubule dynamics	3.92e-21	-2.767	126
Lymphatic system tumor	3.94e-21	0.062	241
Neurogenic lesion	6.01e-21	-2.534	370
Disorder of blood pressure	6.25e-21	-1.423	108
Chronic inflammatory disorder	7.07e-21		136
Lymphoid cancer	1.27e-20	0.488	238
Invasive breast cancer	1.97e-20		72
Upper gastrointestinal tract cancer	2.47e-20		299
Non-colorectal gastrointestinal cancer	3.22e-20		300
Brain lesion	4.99e-20	-2.137	364
Cell movement of endothelial cells	6.87e-20	-3.141	58
Invasive breast carcinoma	8.46e-20		65
Pregnancy-induced hypertension	1.14e-19		70
Psoriasis	1.23e-19	-2.828	77
Neoplasia of tumor cell lines	1.35e-19	-2.93	87
Urinary tract cancer	1.67e-19		288
Lymphocytic cancer	1.75e-19	0.488	234
Malignant lymphocytic neoplasm	1.75e-19	0.488	234
Lung carcinoma	2.28e-19	-0.02	295
Female genital tract adenocarcinoma	2.35e-19		282
Intracranial lesion	2.44e-19	-0.447	360
Hypertension	2.65e-19	-1.146	103
Brain tumor	2.66e-19	-0.447	359
Upper gastrointestinal carcinoma	2.82e-19		287
Hematologic cancer of cells	3.02e-19	0.473	212
Development of cardiovascular tissue	3.55e-19	-0.153	57
Dermatitis	3.73e-19	-0.355	77
Neoplasia of leukocytes	4.92e-19	-0.012	225
Malignant neoplasm of retroperitoneum	5.71e-19	0	232
Growth of epithelial tissue	6.63e-19	-0.953	82
Extraadrenal retroperitoneal tumor	7.13e-19	0.336	245
Abnormal morphology of thoracic cavity	7.33e-19	0.487	95
Quantity of blood cells	8.2e-19	-0.894	108
Binding of tumor cell lines	9.11e-19	-3.957	58
Embryonal tumor	1.01e-18	-1.019	116
Development of endothelial tissue	1.01e-18	-0.11	56
Interaction of tumor cell lines	1.04e-18	-4.043	59
Endothelial cell development	1.13e-18	0.02	55
Preeclampsia	1.16e-18		68
Development of head and neck tumor	1.19e-18	2	48
Uterine carcinoma	1.35e-18		262
Tumorigenesis of lymphocytes	1.54e-18	0.361	205
Colon lesion	2.18e-18	-0.391	284
Abnormal morphology of thorax	2.68e-18	0.487	96
Inflammatory response	2.7e-18	-2.431	91
Colon tumor	4.04e-18	0	283
Leukocyte migration	4.62e-18	-3.19	98
Differentiation of connective tissue cells	4.71e-18	0.084	75
Ductal carcinoma	5.31e-18	0.479	216
Fatty acid metabolism	7.99e-18	-0.793	70
Familial neurological disorder	8.19e-18		166
Colon cancer	9.41e-18		279
Brain glioma	9.46e-18		351
Astrocytoma	1.04e-17	-1.471	314
Proliferation of tumor cells	1.23e-17	-0.908	60
Adhesion of tumor cell lines	1.48e-17	-4.181	49
Development of epithelial tissue	1.63e-17	-0.582	67
Abnormal morphology of cardiovascular system	1.65e-17	0.717	89
Obesity	1.65e-17	-1.029	78
Invasive carcinoma	1.69e-17		76
Osteogenic neoplasm	1.85e-17		61
Lymphoma	1.92e-17	1.277	155
Urinary tract carcinoma	2.49e-17		274
Squamous cell tumor	2.74e-17	0.276	260
Androgenic alopecia	2.94e-17		77
Progressive neurological disorder	3.13e-17	0.762	154
Neoplasia of epithelial cells	3.22e-17	-0.656	260
Abnormal morphology of mediastinum	3.25e-17	0.541	86
Disorder of hair	3.69e-17	0.785	97
Metastasis of cells	4.19e-17	-2.985	75
Colony formation of cells	4.67e-17	-1.925	85
Growth of malignant tumor	5.07e-17	-1.638	62
Synthesis of terpenoid	5.29e-17	1.662	47
Squamous-cell carcinoma	5.47e-17	0.276	259
Development of abdomen	5.77e-17	-0.169	69
Loss of hair	5.9e-17	0.853	92
Migration of endothelial cells	5.92e-17	-2.73	51
Morphology of body cavity	6.88e-17		76
Glioblastoma	7.43e-17	-1.471	69
Renal lesion	7.45e-17	-1.031	144
Inflammation of gastrointestinal tract	7.46e-17	1.619	83
Colony formation of tumor cell lines	7.48e-17	-1.782	73
High grade glioma	7.77e-17	-1.471	310
Advanced malignant solid tumor	8.96e-17	-0.607	84
Keratocystic odontogenic tumor	1.13e-16		37
Quantity of carbohydrate	1.13e-16	0.501	68
Steroid metabolism	1.22e-16	0.073	42
Quantity of steroid	1.26e-16	-0.49	64
Abnormal morphology of heart	1.31e-16	0.541	80
Cell movement of leukocytes	1.31e-16	-3.128	89
Movement of vascular endothelial cells	1.38e-16	-1.975	37
High grade malignant glioma	1.44e-16	-1.471	309
Blastoma	1.45e-16	-1.471	70
HER2 negative hormone receptor negative breast cancer	1.5e-16		55
Endometrial cancer	1.52e-16		256
Abnormal growth in endometrium	1.71e-16		257
Breast or ovarian carcinoma	2.11e-16	-0.152	238
Mature lymphocytic neoplasm	2.3e-16		184
Quantity of leukocytes	2.39e-16	-0.281	96
Development of tumor cell lines	2.44e-16	-1.994	77
Abnormal abdomen morphology	2.56e-16	1.139	82
High grade astrocytoma	2.84e-16	-1.471	308
Visceral metastasis	2.98e-16	-0.071	55
Abnormality of heart ventricle	3.01e-16	-0.102	67
Breast carcinoma	3.86e-16	-0.152	194
Lower respiratory tract disorder	4.11e-16	-1.205	93
Migration of vascular cells	4.31e-16	-1.967	41
HER2-negative breast cancer	4.34e-16		57
Activation of cells	4.36e-16	-3.355	96
Concentration of cholesterol	4.67e-16	0.06	49
Cellular infiltration	5.19e-16	-1.587	67
Nonsquamous tumor	5.31e-16	1	172
Estrogen receptor-negative breast cancer	5.68e-16		56
Abnormality of endometrium	6.61e-16		260
Growth of connective tissue	7.07e-16	-1.479	72
Non-Hodgkin lymphoma	7.81e-16	-0.295	136
Ductal adenocarcinoma	7.97e-16	0.479	197
Metabolism of carbohydrate	8.28e-16	-0.435	71
Prostatic tumor	8.39e-16	0.112	230
Concentration of sterol	8.55e-16	0.095	50
Cell movement of phagocytes	8.82e-16	-2.599	70
Cell movement of carcinoma cell lines	9.04e-16	-3.778	75
Cardiogenesis	9.1e-16	-0.664	61
Metabolism of terpenoid	1.01e-15	0.605	45
Proliferation of blood cells	1.07e-15	0.345	84
Nonsquamous non-small cell lung carcinoma	1.08e-15	1	171
Metastasis of tumor cell lines	1.13e-15	-2.828	69
Invasion of carcinoma cell lines	1.46e-15	-4.33	70
Cancer of head	1.67e-15		213
Synthesis of steroid	2.06e-15	1.122	42
Prostate cancer	2.1e-15	-0.277	228
Transport of molecule	2.35e-15	0.84	126
Pancreaticobiliary neoplasm	2.61e-15	0.878	216
Lung adenocarcinoma	2.63e-15	1	169
Rheumatic disease	2.65e-15		90
Diabetic complication	2.7e-15		91
Proliferation of mononuclear leukocytes	2.73e-15	0.04	75
Cell movement of smooth muscle cells	2.83e-15	-3.17	33
Male genital neoplasm	2.87e-15	0.343	233
Benign head and neck neoplasm	2.93e-15	1	58
Proliferation of immune cells	2.98e-15	0.071	78
Proliferation of connective tissue cells	3.01e-15	-1.424	68
Inflammation of joint	3.16e-15	0.526	109
Cell viability of tumor cell lines	3.28e-15	-2.23	102
Accumulation of lipid	3.47e-15	-0.137	49
Musculoskeletal lesion	3.49e-15	0.213	165
Cardiomyopathy	3.56e-15	0.25	112
Gastroenteritis	3.66e-15	1.376	75
Infection by RNA virus	4e-15	-0.391	132
Malignant neoplasm of aerodigestive tract	4.01e-15		182
Malignant neoplasm of male genital organ	4.14e-15	-0.277	230
Cell cycle progression	4.31e-15	-1.843	95
Upper urinary tract tumor	4.98e-15		134
Proliferation of lymphatic system cells	5e-15	0.207	77
Left ventricular heart disease	5.22e-15	-0.362	53
Cell movement of myeloid cells	5.96e-15	-2.615	68
Concentration of triacylglycerol	6.23e-15	0.003	50
Gastric lesion	6.38e-15		229
Secondary neoplasm of digestive system	6.41e-15	-1	44
Cell movement of muscle cells	6.51e-15	-3.25	34
Pancreaticobiliary cancer	7.28e-15	1.188	201
Concentration of acylglycerol	9.71e-15	0.003	52
Binding of endothelial cells	9.83e-15	-1.085	33
Abnormality of skin morphology	1.03e-14	1.026	62
Subcutaneous tumor	1.06e-14	-0.69	75
Visceromegaly	1.06e-14	0.273	80
Migration of vascular endothelial cells	1.2e-14	-1.223	33
Cellular infiltration by leukocytes	1.36e-14	-1.504	61
Endometriosis	1.56e-14		59
Colorectal carcinoma	1.57e-14		274
Abnormality of left ventricle	1.73e-14	-0.362	52
Pancreatic mass	1.77e-14	0.254	185
Renal cancer	1.8e-14		131
Benign connective or soft tissue neoplasm	1.91e-14		61
Connective or soft tissue tumor	1.96e-14	-0.197	264
Fibrosis	1.97e-14	-2.206	94
Cellular homeostasis	2.03e-14	-1.305	136
Cell proliferation of carcinoma cell lines	2.1e-14	-2.933	90
Stomach tumor	2.12e-14		227
Non-traumatic arthropathy	2.13e-14	-0.2	99
Renal tumor	2.2e-14		132
B cell cancer	2.38e-14		166
Metastatic solid tumor	2.43e-14	-0.81	73
Concentration of fatty acid	2.5e-14	-0.197	46
Formation of cellular protrusions	2.61e-14	-2.949	96
Proliferation of lymphocytes	3.19e-14	-0.198	72
Invasion of tumor	3.62e-14	-3.508	34
Hepatic steatosis	4.87e-14	0.224	56
Adhesion of endothelial cells	6.08e-14	-1.79	28
B-cell neoplasm	6.47e-14	-1.951	171
Quantity of myeloid cells	6.52e-14	1.098	67
Diabetic nephropathy	6.71e-14		78
Metabolism of membrane lipid derivative	7.37e-14	0.29	52
Development of genitourinary system	7.96e-14	0.083	91
Familial congenital malformation	9.06e-14	0.119	123
Extrapulmonary secondary neoplasm	9.1e-14	-1.616	48
Colon carcinoma	9.51e-14		258
Atherosclerosis	9.66e-14	-2.177	78
Pancreatic cancer	1.09e-13		165
Enteritis	1.23e-13	1.591	70
Migration of smooth muscle cells	1.23e-13	-3.036	30
Pancreatic lesion	1.42e-13	0.254	182
Gastroesophageal cancer	1.5e-13		243
Pancreatic tumor	1.52e-13	0.368	181
Occlusion of artery	1.63e-13	-2.252	82
Progressive motor neuron disease	1.66e-13		94
Systemic autoimmune syndrome	1.67e-13	0.446	118
Pancreaticobiliary carcinoma	1.75e-13	0.933	189
Migration of muscle cells	1.8e-13	-3.036	31
Movement disorders	1.95e-13	-0.732	123
Proliferation of prostate cancer cell lines	2.04e-13	-1.151	48
Proliferation of lung cancer cell lines	2.1e-13	-1.824	58
Progressive encephalopathy	2.14e-13		129
Recruitment of cells	2.66e-13	-2.375	45
Endometrioid carcinoma	2.8e-13		241
Upper aerodigestive tract carcinoma	2.81e-13		172
Upper renal tract carcinoma	2.99e-13		121
Migration of carcinoma cell lines	3.03e-13	-3.781	68
Grade 3-4 tumor	3.17e-13		307
Cell movement of mononuclear leukocytes	3.34e-13	-3.058	58
Gastric cancer	3.77e-13		221
Progressive motor neuropathy	3.77e-13		93
Neuromuscular disease	4.4e-13		114
Gastroesophageal carcinoma	4.53e-13		232
Cell death of blood cells	4.8e-13	-0.463	66
Synthesis of fatty acid	4.99e-13	-1.445	41
Grade 3-4 glioma	5.12e-13		305
Expression of RNA	5.51e-13	-0.143	143
Quantity of lymphatic system cells	5.73e-13	-1.209	77
Hypersensitive reaction	5.77e-13	-0.68	58
Familial encephalopathy	6.43e-13		128
Colorectal adenocarcinoma	6.67e-13		263
Cell movement of granulocytes	8.61e-13	-3.062	48
Advanced extracranial solid tumor	8.64e-13	0.816	65
Grade 3-4 glioma cancer	8.76e-13		304
Formation of stomach tumor	9.22e-13		210
Familial central nervous system disease	9.27e-13		131
Proliferation of smooth muscle cells	9.52e-13	-3.314	37
Liquid tumor	1.01e-12	0.156	219
Gonadal tumor	1.01e-12	0.323	142
Inflammatory bowel disease	1.05e-12		68
Development of head	1.06e-12	-2.424	89
Proliferation of epithelial cells	1.12e-12	-1.531	56
Extrapulmonary squamous cell carcinoma	1.17e-12		223
Necrosis of epithelial tissue	1.19e-12	0.916	65
Kidney carcinoma	1.21e-12		119
Gastric carcinoma	1.21e-12		209
Cell proliferation of colorectal cancer cell lines	1.23e-12	-1.994	54
Homing of cells	1.26e-12	-2.382	57
Ventricular dysfunction	1.37e-12	0.033	46
Inflammation of the large intestine	1.39e-12	1.693	66
Female genital tract serous carcinoma	1.42e-12		50
Pelvic serous carcinoma	1.42e-12		50
Abnormality of large intestine	1.42e-12	1.693	68
Inflammation of respiratory system component	1.46e-12	-0.458	79
Dysfunction of heart	1.47e-12	-0.319	48
Endometrial adenocarcinoma	1.47e-12		226
Vaso-occlusion	1.57e-12	-2.282	88
Chronic respiratory disorder	1.59e-12		61
Mature B-cell neoplasm	1.61e-12		140
Allergy	1.62e-12	0.445	64
Chemotaxis	1.63e-12	-2.424	55
Cell movement of neutrophils	1.65e-12	-2.959	43
Abnormal morphology of heart ventricle	1.67e-12	0.125	37
Cellular infiltration by phagocytes	1.79e-12	-2.069	44
Cellular infiltration by myeloid cells	1.9e-12	-2.391	46
Proliferation of cancer cells	2.01e-12	-0.918	44
B-cell lymphoma	2.21e-12		112
Cell death of immune cells	2.26e-12	-0.338	62
Endometrial carcinoma	2.27e-12		227
Occlusion of blood vessel	2.38e-12	-2.252	85
Recruitment of leukocytes	2.42e-12	-2.951	41
Bone marrow neoplasm	2.6e-12	-0.276	173
Cell proliferation of breast cancer cell lines	2.69e-12	-1.765	64
Proliferation of vascular cells	2.83e-12	-1.277	39
Cell death of carcinoma cell lines	3.04e-12	2.284	58
Undifferentiated malignant neoplasm	3.19e-12		48
Development of body axis	3.25e-12	-2.536	91
Colon adenocarcinoma	3.26e-12		249
Gastroesophageal adenocarcinoma	3.32e-12		160
Ovarian tumor	3.32e-12	-0.025	135
Morphology of digestive system	3.62e-12		42
Proliferation of muscle cells	3.62e-12	-2.886	46
Myocardial dysfunction	3.89e-12	-0.417	47
Extrahepatic metastasis	3.89e-12	0.119	51
Left ventricular dysfunction	4.4e-12	-0.071	44
Cell movement of antigen presenting cells	4.55e-12	-1.848	48
Uterine serous carcinoma	4.81e-12		31
Breast adenocarcinoma	5.45e-12		104
Proliferation of neural cells	5.57e-12	-2.627	64
Proliferation of endothelial cells	5.94e-12	0.438	41
Formation of renal lesion	6.25e-12		116
Brain cancer	6.38e-12		156
Disorder of basal ganglia	6.39e-12		91
Proliferation of fibroblast cell lines	6.46e-12	-1.228	44
Benign pelvic disease	6.98e-12		85
Bladder cancer	8.21e-12		226
Pancreatobiliary adenocarcinoma	8.34e-12	0.933	162
Mature B cell malignant tumor	8.55e-12		123
Infection by coronavirus	8.74e-12	0.243	86
Advanced malignant gastrointestinal neoplasm	8.93e-12		41
Size of lesion	9.83e-12	-0.923	52
Abnormal morphology of abdomen	1e-11	1.28	78
Damage of kidney	1.03e-11	-0.691	32
Synthesis of sterol	1.12e-11	1.286	20
Activation of connective tissue cells	1.2e-11	-2.257	27
Edema	1.25e-11	1.843	45
Quantity of mononuclear leukocytes	1.25e-11	-0.663	73
Myeloid neoplasm	1.25e-11	0.436	172
Metabolism of hormone	1.39e-11	-0.169	30
Disease of retina	1.42e-11	0.478	72
Damage of genitourinary system	1.49e-11	-0.857	33
Metabolism of sterol	1.51e-11	0.913	23
Metastatic gastrointestinal tract cancer	1.55e-11		40
Anaplastic carcinoma	1.61e-11		45
Metabolism of cholesterol	1.62e-11	1.129	22
Transcription of RNA	1.7e-11	-0.415	116
Recruitment of myeloid cells	1.75e-11	-3.04	36
Colitis	1.76e-11	1.595	62
Diffuse lymphoma	1.85e-11		92
Cell movement of lymphatic system cells	1.98e-11	-3.23	50
Renal cell carcinoma	2.07e-11		114
Papillary neoplasm	2.08e-11	0.393	60
Growth of subcutaneous tumor	2.29e-11	-0.317	44
Rheumatoid arthritis	2.5e-11		69
Quantity of glycogen	2.59e-11	0.625	20
Injury of kidney	2.64e-11	-0.666	28
Cell proliferation of T lymphocytes	2.81e-11	-0.322	57
Concentration of D-glucose	2.86e-11	-0.225	42
Metastatic malignant neoplasm of digestive system	2.9e-11		41
Leukemia	3.15e-11	-0.495	207
COVID-19	3.2e-11		83
Morphology of cardiovascular system	3.39e-11		39
Myelodysplastic syndrome or leukemia	3.57e-11	-0.223	210
Grade 1-4 astrocytoma	3.71e-11		279
Peripheral vascular disease	4.09e-11	0.478	75
Gastric adenocarcinoma	4.09e-11		144
Neurological signs	4.41e-11	0.152	77
Prostatic carcinoma	4.49e-11		192
Cell movement of macrophages	4.52e-11	-1.583	40
Differentiation of adipocytes	4.79e-11	0.79	36
Differentiation of epithelial tissue	4.88e-11	0.084	44
Vascular lesion	5.03e-11	-0.17	50
Invasion of tumor cells	5.05e-11	-3.479	25
Adhesion of connective tissue cells	5.2e-11	-1.314	24
Secondary neoplasm of large intestine	5.35e-11		35
Ovarian cancer	5.6e-11		129
Adenoma	5.86e-11	1.026	71
Cell death of leukemia cell lines	6.15e-11	-0.409	41
Cell death of epithelial cells	6.29e-11	1.821	55
Reduced kidney function	6.55e-11	-1.118	47
Tubulation of endothelial cells	6.97e-11	-1.767	23
Chronic skin disorder	7.51e-11		31
Inflammation of airway	7.76e-11	-1.109	62
Pancreatic adenocarcinoma	7.84e-11		141
Malignant myeloid neoplasm	7.89e-11	0.849	164
Quantity of monosaccharide	8.08e-11	-0.271	43
Diffuse B-cell lymphoma	8.2e-11		82
Leukopoiesis	8.3e-11	-1.08	73
Transcription	8.36e-11	-0.165	130
Response of liver	8.63e-11	-0.844	46
Brain astrocytoma	8.74e-11		277
Cell movement of lymphocytes	8.9e-11	-3.248	48
Migration of antigen presenting cells	9.09e-11	-2.443	27
Bladder carcinoma	9.6e-11		217
Inflammation of liver	1.03e-10	-1.02	45
Arterial lesion	1.04e-10	-0.299	41
Sprouting	1.06e-10	-1.394	48
Morphology of liver	1.06e-10		28
Apoptosis of epithelial cells	1.08e-10	-0.22	37
Migration of tumor cells	1.1e-10	-3.157	29
Clear-cell adenocarcinoma	1.14e-10		99
Hereditary connective tissue disorder	1.19e-10	-0.555	64
Renal impairment	1.34e-10	-1.118	34
Activation of phagocytes	1.63e-10	-1.86	42
Interphase	1.68e-10	-1.774	69
Non-insulin-dependent diabetes mellitus	1.71e-10		82
Morphogenesis of cardiovascular system	1.73e-10	-0.58	32
Quantity of lymphocytes	1.74e-10	-0.916	68
Benign oral disorder	1.8e-10		50
Transmigration of cells	1.89e-10	-2.583	27
B-cell non-Hodgkin lymphoma	1.89e-10		98
Growth of vessel	1.91e-10	-3.127	33
Cervical cancer	1.98e-10		65
Quantity of progenitor cells	2e-10	-2.171	47
Proliferation of neuronal cells	2.21e-10	-3.145	50
Differentiation of bone	2.21e-10	-1.44	41
Enlargement of heart	2.25e-10	0.511	57
Abnormal morphology of vasculature	2.35e-10		38
Tubulation of cells	2.36e-10	-1.97	25
Development of neural cells	2.42e-10	-1.533	80
Bone marrow cancer	2.46e-10	0	162
Abnormal morphology of respiratory system	2.46e-10		33
Pancreatic carcinoma	2.52e-10		147
Migration of breast cancer cell lines	2.62e-10	-2.979	48
Synthesis of carbohydrate	2.62e-10	-1.295	48
Differentiation of muscle cells	2.76e-10	-0.411	38
Cell death of lung cancer cell lines	2.83e-10	1.29	41
Cell movement of connective tissue cells	3.09e-10	-2.951	32
Grade 4 astrocytoma	3.18e-10		274
Synthesis of cholesterol	3.33e-10	1.129	17
Differentiation of muscle	3.48e-10	-0.659	40
Immediate hypersensitivity	3.53e-10	0.692	45
Atopic disease	3.57e-10		43
Activation of DNA endogenous promoter	3.68e-10	-0.445	85
Mitosis	3.82e-10	-1.639	48
Urothelial cancer	3.83e-10		178
Quantity of hematopoietic progenitor cells	3.85e-10	-1.962	45
Acute myeloid leukemia	3.92e-10		154
Myeloid leukemia	4.08e-10	0	156
Gliomatosis cerebri	4.1e-10		141
Abnormal morphology of head	4.26e-10	1.667	79
Failure of kidney	4.37e-10	-1.118	31
Development of neurons	4.58e-10	-1.704	77
Congenital malformation of genitourinary system	4.69e-10	1.401	48
Grade 4 high grade glioma	4.73e-10		273
Apoptosis of blood cells	4.9e-10	0.714	47
Papillary adenocarcinoma	5e-10		52
Chemotaxis of phagocytes	5.02e-10	-2.335	34
Quantity of phagocytes	5.03e-10	0.213	49
Recruitment of phagocytes	5.1e-10	-2.902	32
Advanced colorectal cancer	5.11e-10		33
Chronic pulmonary disease	5.18e-10		51
Asthma	5.18e-10		51
Demyelination	5.54e-10	0.579	50
Apoptosis of leukocytes	5.58e-10	0.607	44
Development of urinary tract	5.63e-10	-0.878	34
Acute leukemia	5.78e-10	-0.562	175
Quantity of connective tissue	5.82e-10	0.136	52
Homing of blood cells	7e-10	-2.74	39
Atopic dermatitis	7.08e-10		36
Cell movement of breast cancer cell lines	7.28e-10	-3.144	50
Growth failure or short stature	7.29e-10	3.011	61
Maturation of cells	7.39e-10	-1.005	45
Chemotaxis of myeloid cells	8.19e-10	-2.181	33
Cerebrovascular dysfunction	8.22e-10	0.574	58
Pancreatic ductal adenocarcinoma	8.25e-10		132
Quantity of epithelial tissue	8.47e-10	1.726	28
MYC mutation positive B-cell lymphoma	9.25e-10		15
Migration of phagocytes	9.38e-10	-3.021	34
Apoptosis of carcinoma cell lines	9.7e-10	1.978	48
Skin carcinoma	1.03e-09		173
Metastatic colorectal cancer	1.12e-09		32
Formation of kidney	1.16e-09	-0.878	33
Serous adenocarcinoma	1.17e-09		77
Renal clear cell adenocarcinoma	1.18e-09		93
Perinatal death	1.24e-09	2.198	50
Endometrioid endometrial adenocarcinoma	1.28e-09		210
Stroke	1.31e-09	-0.447	43
Blue round small cell tumor	1.32e-09	1	178
Mediastinal lesion	1.33e-09	-0.743	45
Differentiation of epithelial cells	1.34e-09	-0.173	38
Familial psychiatric disease	1.35e-09		81
Infiltration by neutrophils	1.37e-09	-1.947	28
Cell proliferation of hepatoma cell lines	1.4e-09	-1.172	41
Uterine serous papillary cancer	1.43e-09		25
Migration of mononuclear leukocytes	1.44e-09	-3.284	44
Transcription of DNA	1.45e-09	-0.476	97
Respiratory system development	1.45e-09	1.145	33
Enlargement of heart ventricle	1.54e-09	0.329	25
Peripheral neuropathy	1.55e-09		38
Abnormal morphology of muscle	1.66e-09	-0.059	42
Epithelial basal cell carcinoma	1.71e-09		158
Invasion of malignant tumor	1.72e-09	-2.539	21
Cell proliferation of fibroblasts	1.75e-09	-0.784	39
Activation of myeloid cells	1.79e-09	-1.897	38
Binding of leukocytes	1.79e-09	-2.139	38
Huntington Disease	1.8e-09		57
Vascularization	1.81e-09	-0.623	34
G1 phase	1.88e-09	-0.313	48
Differentiation of bone cells	1.92e-09	-1.187	39
Pulmonary hypertension	1.95e-09	-0.937	26
Homing of leukocytes	1.97e-09	-2.635	38
Function of blood cells	2.01e-09	-2.326	45
Cellular infiltration by granulocytes	2.05e-09	-2.365	31
Function of muscle	2.19e-09	-0.435	35
Size of body	2.25e-09	-3.16	64
Morphogenesis of neurons	2.29e-09	-0.986	63
Ductal breast carcinoma	2.33e-09		84
Differentiation of neural cells	2.34e-09	-0.058	50
Function of leukocytes	2.35e-09	-2.326	42
Hypertrophy	2.37e-09	-0.49	48
Urothelial carcinoma	2.41e-09		174
Transitional-cell carcinoma	2.51e-09		174
Accumulation of cells	2.71e-09	-2.822	36
Dyskinesia	2.76e-09		60
Neuromuscular disease with neuropathy	2.79e-09		69
Activation of leukocytes	2.91e-09	-1.789	61
Binding of vascular cells	3.19e-09	-1.697	20
Formation of vessel	3.22e-09	-0.537	24
High grade lymphocytic cancer	3.39e-09		66
Binding of blood cells	3.46e-09	-2.183	40
Formation of muscle	3.46e-09	-2.421	40
Neuritogenesis	3.54e-09	-0.986	62
Necrosis of tumor	3.59e-09	0.542	42
Sensitivity of cells	3.92e-09	2.576	58
Consumption of oxygen	3.95e-09	-0.538	26
Basal cell carcinoma	3.99e-09		154
Bleeding	4.12e-09	3.058	45
Organismal abnormalities of semilunar valve	4.15e-09		32
Chronic obstructive pulmonary disease	4.17e-09		47
Hypertrophy of heart	4.38e-09	-0.266	38
Upper aero-digestive squamous cell carcinoma	4.49e-09		133
Differentiation of tumor cell lines	4.53e-09	-0.345	37
Primary neoplasm	4.74e-09	-1.131	49
Cell movement of colorectal cancer cell lines	4.93e-09	-1.358	35
Metabolism of reactive oxygen species	4.97e-09	-2.606	53
Chemotaxis of leukocytes	5.11e-09	-2.661	36
Aneurysm	5.35e-09	0.842	33
Abnormal morphology of left ventricle	5.82e-09	0.525	22
High-grade lymphoma	5.94e-09		66
Interaction of DNA	5.99e-09	0.752	44
Transport of lipid	6.1e-09	0.114	29
Abnormal morphology of lung	6.21e-09		23
Development of artery	6.32e-09	-2.236	22
Stimulation of cells	6.39e-09	-2.15	32
Differentiation of mononuclear leukocytes	6.56e-09	-1.055	59
Apoptosis of lung cancer cell lines	6.61e-09	0.919	35
Energy homeostasis	6.71e-09	0.272	30
Diffuse small-cell lymphoma	6.75e-09		73
Formation of lung	6.87e-09	0.913	29
Neuroendocrine tumor	6.92e-09	2.104	173
Urothelial transitional cell carcinoma	6.95e-09		172
Development of mononuclear leukocytes	6.97e-09	-0.763	59
Dysmyelination	7.06e-09	0.659	51
Synthesis of reactive oxygen species	7.3e-09	-2.657	51
Congenital anomalies of kidney and urinary tract	7.55e-09	1.369	37
Midline defect	7.55e-09	0.501	42
Morphology of reproductive system	7.87e-09		38
Invasion of tissue	8.44e-09	-1.926	23
Migration of neural cells	8.45e-09	-1.743	31
Cell movement of melanoma cell lines	8.48e-09	-1.277	24
Binding of vascular endothelial cells	8.68e-09	-1.276	19
Binding of DNA	9.07e-09	0.97	43
Infarction	9.25e-09	-0.486	51
Thermoregulation	9.79e-09	0.551	24
Migration of cancer cells	9.79e-09	-3.143	24
Oral tumor	9.84e-09		98
Sensitivity of tumor cell lines	9.89e-09	2.471	51
Aggressive mature B-cell lymphoma	1.05e-08		64
Metabolism of macromolecule	1.06e-08	-2.764	95
Chronic lymphocytic leukemia / small lymphocytic lymphoma	1.09e-08		59
Acute respiratory disorder	1.09e-08	-0.373	34
Urothelial bladder carcinoma	1.1e-08		171
Progressive neuromuscular disease	1.16e-08		65
Sensory disorders	1.17e-08	1.46	51
Angiogenesis of eye	1.2e-08	-0.243	13
Cell movement of epithelial cells	1.2e-08	-2.825	22
Morphology of testis	1.23e-08		29
Uptake of D-glucose	1.24e-08	-0.02	30
Cell cycle progression of tumor cell lines	1.26e-08	-1.376	34
Adhesion of vascular cells	1.27e-08	-2.05	17
Recruitment of T lymphocytes	1.27e-08	-2.016	15
Lymphopoiesis	1.28e-08	-1.284	56
Growth of neurites	1.29e-08	-2.414	41
Cell death of connective tissue cells	1.31e-08	0.796	49
Cell movement of tumor cells	1.32e-08	-2.999	23
Branching of cells	1.37e-08	-1.697	42
Apoptosis of phagocytes	1.39e-08	0.011	24
Hematopoiesis of mononuclear leukocytes	1.41e-08	-0.988	58
Differentiation of progenitor cells	1.42e-08	-1.155	46
Cell movement of monocytes	1.42e-08	-1.023	23
Valvulopathy	1.42e-08		36
Transmigration of blood cells	1.43e-08	-2.375	21
Oral cancer	1.47e-08		97
Prostatic adenocarcinoma	1.5e-08		168
Homeostasis of lipid	1.51e-08		25
Production of reactive oxygen species	1.54e-08	-2.175	42
Cell movement of fibroblasts	1.58e-08	-2.485	26
Cell movement of microvascular endothelial cells	1.69e-08	-1.447	11
Uptake of carbohydrate	1.7e-08	-0.216	35
Cell death of tumor cells	1.73e-08	0.542	40
Scleroderma	1.78e-08		31
Cell viability of carcinoma cell lines	1.79e-08	-1.461	33
Pulmonary hypertensive arterial disease	1.82e-08		21
Development of sensory organ	1.84e-08	-0.816	41
Development of hematopoietic system	1.85e-08	-0.456	34
Proliferation of progenitor cells	1.87e-08	0.271	35
Accumulation of blood cells	1.87e-08	-2.585	31
Morphology of nervous system	1.92e-08		41
Invasive breast adenocarcinoma	1.98e-08		33
Immune response of cells	2.06e-08	-1.621	52
Neuroendocrine carcinoma	2.09e-08		155
Arrest in interphase	2.1e-08		49
Growth of blood vessel	2.16e-08	-3.227	26
Healing of lesion	2.21e-08		22
Growth of organism	2.25e-08	-0.593	64
Secretion of molecule	2.35e-08	-0.126	47
Cell movement of vascular smooth muscle cells	2.36e-08	-1.87	18
Neuronal cell death	2.44e-08	-0.175	59
Metabolism of nucleic acid component or derivative	2.5e-08	-0.846	46
Head and neck squamous cell carcinoma	2.54e-08		165
Development of connective tissue cells	2.68e-08	-0.472	32
Mixed neoplasia	2.71e-08		96
Cell death of breast cancer cell lines	2.72e-08	0.089	39
Cell proliferation of vascular endothelial cells	2.75e-08	0.709	24
Cholangiocarcinoma	2.81e-08	1.039	34
Adhesion of immune cells	2.81e-08	-2.136	34
Migration of colorectal cancer cell lines	2.81e-08	-1.52	32
Abortion	2.81e-08		28
Anaplastic thyroid carcinoma	2.82e-08		29
Response of myeloid leukocytes	2.86e-08	-2.12	18
Ulcerative colitis	2.9e-08		40
Anaplastic thyroid cancer	2.92e-08		30
Cell movement of leukemia cell lines	2.97e-08	-1.187	20
Invasive ductal breast carcinoma	2.97e-08		22
Aortic valve disease	3.08e-08		30
Morphology of genital organ	3.1e-08		32
Differentiation of embryonic tissue	3.1e-08	0.305	32
Polycystic kidney disease	3.15e-08		28
Necrosis of kidney	3.2e-08	-0.582	37
Accumulation of leukocytes	3.31e-08	-2.739	29
Proliferation of bone cells	3.44e-08	-1.539	15
Tauopathy	3.48e-08		82
Quantity of granulocytes	3.5e-08	1.608	35
T-cell non-Hodgkin lymphoma	3.63e-08	-0.378	56
Progression of tumor	3.76e-08	-1.707	32
Uptake of monosaccharide	3.84e-08	-0.221	33
Autosomal dominant myopathy	3.92e-08		28
Formation of blood vessel	3.97e-08	-0.503	21
Activation of antigen presenting cells	4.04e-08	-0.961	34
Familial cardiovascular disease	4.05e-08		49
Neurogenesis of brain	4.11e-08	-0.351	13
Transport of steroid	4.28e-08	-0.589	21
Growth of bone tissue	4.35e-08	-1.532	15
Adhesion of blood cells	4.36e-08	-2.286	35
Migration of vascular smooth muscle cells	4.37e-08	-1.56	17
Cell death of myeloid cells	4.38e-08	-1.239	28
Homing of lymphatic system cells	4.45e-08	-2.795	20
Metastatic invasive breast cancer	4.5e-08		14
Pulmonary vascular disease	4.59e-08	-1.342	27
Phosphorylation of protein	4.63e-08	-1.072	50
Neoplasia of lymphoid organ	4.63e-08		36
Attraction of blood cells	4.74e-08	-3.089	13
Adhesion of vascular endothelial cells	4.79e-08	-1.632	16
Binding of extracellular matrix	4.79e-08	1.941	16
Energy expenditure	4.91e-08	0.158	22
Invasion of breast cancer cell lines	4.96e-08	-3.222	42
Proliferation of liver cells	5.01e-08	-1.844	23
Enlargement of cells	5.04e-08	-1.575	36
Ischemia of kidney	5.08e-08	-1.387	12
Lupus erythematosus	5.57e-08		51
Cystic kidney disease	5.62e-08		31
Oral cavity carcinoma	5.71e-08		93
Hereditary neuromuscular disease	5.75e-08		63
Chronic psoriasis	5.84e-08		17
Low-grade lymphoma	5.85e-08		54
Paget disease of bone	6.04e-08		7
Disorder of lipid metabolism	6.06e-08	-2.204	33
Abnormal morphology of digestive system	6.39e-08	1.592	47
Migration of connective tissue cells	6.43e-08	-2.574	25
Severe cardiovascular disorder	6.48e-08		18
Weight gain	6.57e-08	-0.414	34
Transmigration of leukocytes	6.58e-08	-2.231	20
Cell death of phagocytes	6.69e-08	-0.877	26
Grade 2-3 glioma	6.87e-08		98
Size of cells	7.12e-08		48
Damage of digestive system	7.23e-08	0.224	29
Abnormality of adipose tissue	7.67e-08	-0.182	20
Response of granulocytes	7.68e-08	-2.037	15
Recruitment of granulocytes	7.68e-08	-1.795	25
Formation of filopodia	7.7e-08	-2.107	21
Grade 3 glioma	7.71e-08		96
Contraction of cells	7.76e-08	-0.641	17
T-cell malignant neoplasm	7.92e-08	-0.169	97
Aortic dilatation	7.93e-08	1	26
Hereditary kidney disease	8.2e-08		37
Primary breast cancer	8.26e-08		13
Concentration of eicosanoid	8.41e-08	0.664	18
Injury of cells	8.57e-08	-1.392	15
Biosynthesis of polyunsaturated fatty acids	8.64e-08	-1.705	25
Abnormal aortic valve physiology	8.73e-08		28
Sensory system development	8.87e-08	-0.546	37
Synthesis of hormone	8.88e-08	-0.608	21
Quantity of lymphoid tissue	8.98e-08	0.148	35
Migration of microvascular endothelial cells	9.01e-08	-0.336	10
Apoptosis of endothelial cells	9.03e-08	-0.288	23
Abnormal metabolism	9.09e-08	-2.204	39
Primary solid tumor	9.4e-08		40
Cell viability of melanoma cell lines	9.45e-08	-1.503	14
Adhesion of extracellular matrix	9.55e-08	1.941	15
Oligodendroglioma	9.69e-08		97
Growth failure	9.76e-08	2.498	48
Familial congenital anomalies of the kidney and urinary tract	9.77e-08		29
Small B-cell lymphocytic lymphoma	9.83e-08		43
Morphology of vasculature	9.98e-08		18
Invasion of solid tumor	1e-07	-1.281	19
Tonicity of blood vessel	1.01e-07	-1	5
Sclerotic lesion	1.04e-07	-0.777	24
Dysglycemia	1.04e-07	0.658	27
Small-cell carcinoma	1.05e-07		149
Invasive adenocarcinoma	1.05e-07		36
Response of neutrophils	1.06e-07	-2.397	14
Movement of progenitor cells	1.08e-07	-2.313	16
Quantity of polyunsaturated fatty acids	1.09e-07	0.782	19
Apoptosis of myeloid cells	1.11e-07	-0.2	24
Invasion of prostate cancer cell lines	1.11e-07	-1.392	22
Migration of fibroblasts	1.11e-07	-1.609	22
Accumulation of phagocytes	1.12e-07	-1.849	20
Early stage kidney disease	1.12e-07		17
Morphology of vessel	1.12e-07		17
Extrapancreatic neuroendocrine tumor	1.17e-07		163
Abnormal morphology of nervous system	1.18e-07	1.103	62
Accumulation of steroid	1.18e-07	0.235	15
Cell movement of embryonic cell lines	1.19e-07	-2.377	22
Abnormal morphology of adipose tissue	1.23e-07	0.485	17
Amyloidosis	1.26e-07		81
Discomfort	1.27e-07		50
Healing of wound	1.29e-07		20
Outgrowth of cells	1.31e-07	-0.868	37
Activation of macrophages	1.31e-07	-0.924	28
Accumulation of myeloid cells	1.36e-07	-2.131	22
Formation of lymphoid tissue	1.37e-07	-1.143	31
Cell movement of cancer cells	1.37e-07	-2	19
Cell movement of prostate cancer cell lines	1.4e-07	-2.396	24
Mass of organism	1.41e-07	1.483	37
Lymphocyte migration	1.42e-07	-3.179	38
Cardiac calcification	1.45e-07		25
Migration of squamous cell carcinoma cell lines	1.49e-07	-3.655	23
Abnormality of cartilage tissue	1.49e-07	-0.668	23
Metabolism of nucleotide	1.5e-07	-1.213	40
Alzheimer disease or frontotemporal dementia	1.51e-07		79
Formation of eye	1.55e-07	-0.528	30
Glycolysis	1.55e-07	-0.843	30
Neoplasia of prostate cancer cell lines	1.56e-07	0.46	11
Serous ovarian adenocarcinoma	1.56e-07		31
Autoimmune neurological disorder	1.61e-07	-0.344	58
Stage I-III mammary tumor	1.62e-07		15
Systemic inflammatory response syndrome and/or sepsis	1.65e-07	0	38
Dementia	1.67e-07		83
Interaction of phagocytes	1.69e-07	-1.345	23
Lung squamous cell carcinoma	1.69e-07		77
Sphere formation by cells	1.71e-07	-2.34	26
Engulfment of cells	1.72e-07	-0.753	44
Advanced breast cancer	1.73e-07		19
Enlargement of left ventricle	1.78e-07	0.525	18
Morphology of head	1.81e-07		34
Release of carbohydrate	1.84e-07	-1.211	11
Chronic kidney disease	1.86e-07	-1.51	35
Adrenal cortex tumor	1.88e-07		24
Systemic lupus erythematosus	1.89e-07		49
Aortic aneurysm	1.91e-07	0.692	25
Morphology of heart	2.05e-07		27
Permeability of cells	2.09e-07	-1.53	18
Migration of neuroglia	2.11e-07	-2.21	14
Atherosclerotic lesion	2.12e-07	-0.777	22
Quantity of stem cells	2.13e-07	-1.15	20
Mass of liver	2.16e-07		19
Cell movement of kidney cell lines	2.16e-07	-2.492	19
Sensory loss	2.18e-07	1.04	39
Cell death of endothelial cells	2.23e-07	-0.41	24
Feeding	2.23e-07	1.576	31
Calcinosis	2.26e-07	-1.067	28
Early-onset neurological disorder	2.27e-07	0.514	65
Grade 3 malignant glioma	2.28e-07		94
Primary tumor	2.34e-07		39
Synthesis of eicosanoid	2.36e-07	-1.764	24
Adrenal gland tumor	2.39e-07		27
Cell spreading	2.39e-07	-3.232	27
Cell death of cervical cancer cell lines	2.39e-07	0.906	36
Regeneration of cells	2.45e-07	-0.893	18
Recruitment of mononuclear leukocytes	2.45e-07	-2.098	18
Mass of genitourinary system	2.49e-07		32
Dilated or arrhythmogenic cardiomyopathy	2.5e-07	1.292	34
Alzheimer disease	2.51e-07		77
T cell development	2.54e-07	-1.228	45
Macrophage activation syndrome or hemophagocytic lymphohistiocytosis	2.57e-07		12
Stage II-III breast cancer	2.68e-07		15
Metabolism of progesterone	2.68e-07	-1.308	15
Binding of professional phagocytic cells	2.72e-07	-1.534	22
Endocytosis by eukaryotic cells	2.78e-07	-0.584	36
Stimulation of muscle cells	2.79e-07	-1.673	6
Proliferation of leukemia cell lines	2.81e-07	1.106	30
Severe COVID-19	2.81e-07		20
Replication of virus	2.85e-07	0.194	47
Growth of carcinoma	2.9e-07	-1.655	22
Activation of fibroblasts	2.94e-07	-1.975	12
Attraction of cells	2.95e-07	-3.245	15
Diffuse large B-cell lymphoma	2.95e-07		33
Synthesis of DNA	3.04e-07	-1.454	34
Ventricular hypertrophy	3.09e-07	0.317	18
Chronic lymphocytic leukemia or small lymphocytic lymphoma or prolymphocytic leukemia	3.11e-07		78
Esophageal lesion	3.11e-07		83
Liver Damage	3.13e-07	-0.111	24
Necrosis of muscle	3.2e-07	1.247	33
Stage III breast cancer	3.25e-07		14
Binding of carcinoma cell lines	3.29e-07	-1.54	13
Immune response of neutrophils	3.29e-07	-2.643	13
Quantity of muscle cells	3.34e-07	1.777	18
Migration of lung cancer cell lines	3.34e-07	-1.871	32
Attraction of leukocytes	3.36e-07	-3.349	12
Congenital neurological disorder	3.45e-07	0.497	69
Hereditary cancer-predisposing syndrome	3.49e-07		53
Abnormal morphology of membrane tissue	3.6e-07		18
Formation of epithelial tissue	3.61e-07	-2.412	14
Neovascularization	3.65e-07	-0.759	25
Migration of melanoma cell lines	3.69e-07	-0.872	20
G1 phase of tumor cell lines	3.91e-07	0.19	33
Acute kidney injury	3.94e-07	0	15
Esophageal cancer	3.99e-07		75
Mature B-cell lymphoma	4.02e-07		69
Arrest in proliferation of cells	4.16e-07		22
Cell movement of lung cancer cell lines	4.24e-07	-1.957	33
Multiple sclerosis	4.29e-07		37
Endocytosis	4.3e-07	-1.396	47
Morphology of central nervous system	4.33e-07		26
Proliferation of hematopoietic progenitor cells	4.33e-07	0.428	26
Ischemic acute kidney injury	4.34e-07		8
Abnormal morphology of cardiomyocytes	4.42e-07	-0.21	22
Cell proliferation of melanoma cell lines	4.5e-07	0.826	25
Congenital anomaly of cardiovascular system	4.5e-07	-0.53	36
Growth of mammary tumor	4.51e-07	-2.269	18
Ferroptosis	4.68e-07	-1.306	16
Neuroendocrine lung cancer	4.73e-07		132
Cell movement of dermal cells	4.75e-07	-2.554	15
Differentiation of osteoblasts	4.78e-07	-1.53	26
Spindle checkpoint of cells	4.79e-07	-0.896	10
High-grade serous ovarian carcinoma	4.94e-07		12
Tubular adenocarcinoma	4.96e-07		27
Homing of mononuclear leukocytes	4.97e-07	-2.066	22
Sepsis	5.02e-07	-0.515	36
Metabolism of protein	5.03e-07	-3.377	74
Proliferation of vascular smooth muscle cells	5.13e-07	-2.927	20
Metastatic breast cancer	5.23e-07		18
Inflammation of nervous system	5.33e-07	-1.227	43

## Sheet: CBN
Diseases or Functions Annotation	p-value	z-score	# Molecules
Nonhematologic malignant neoplasm	3.04e-177	2.252	1596
Carcinoma	3.4e-170	1.938	1584
Non-melanoma solid tumor	7.26e-170	2.256	1592
Tumorigenesis of tissue	8.33e-169	1.669	1589
Malignant solid tumor	1.34e-163	2.191	1603
Non-central nervous system malignant neoplasm	2.48e-161	1.663	1601
Extracranial solid tumor	4.6e-159	1.891	1599
Cancer	1.43e-158	2.835	1605
Abdominal carcinoma	1.18e-151	1.807	1513
Adenocarcinoma	7.86e-149	0.166	1479
Extrapancreatic malignant tumor	7.72e-148	2.301	1575
Head and neck tumor	1.69e-147	2.104	1467
Formation of solid tumor	1.39e-143	1.665	1489
Abdominal neoplasm	6.35e-142	1.348	1537
Abdominal cancer	6.82e-142	1.932	1530
Intraabdominal organ tumor	1.01e-141	1.644	1525
Abdominal lesion	7.46e-141	1.899	1539
Generation of tumor	2.18e-138	1.748	1448
Abdominal adenocarcinoma	5.07e-135	0.12	1436
Digestive organ tumor	4.02e-134	2.049	1485
Digestive system cancer	2.24e-131	2.15	1470
Head and neck cancer	2.19e-127	1.99	1382
Cancer of secretory structure	1.15e-123	0.407	1387
Incidence of tumor	8.41e-120	1.28	1357
Gastrointestinal tumor	6.04e-119	1.395	1394
Head and neck carcinoma	1.23e-118	1.258	1340
Urogenital cancer	9.8e-118	1.049	1358
Genitourinary tumor	1.15e-117	0.279	1367
Malignant genitourinary solid tumor	1.87e-117	1.049	1357
Tumorigenesis of epithelial neoplasm	1.28e-116	1.573	1319
Formation of epithelial neoplasm	1.57e-116	1.597	1319
Frequency of tumor	2.76e-116	1.29	1331
Gastrointestinal tract cancer	2.43e-115	1.332	1382
Gastrointestinal carcinoma	1.24e-114	1.46	1343
Development of carcinoma	1.69e-114	1.728	1305
Development of malignant tumor	1.85e-114	1.757	1314
Endocrine gland tumor	3.27e-114	0.35	1341
Endocrine cancer	7.62e-113	0.597	1325
Endocrine carcinoma	1.45e-112	0.583	1323
Intestinal tumor	1.47e-108	0.828	1315
Neck neoplasm	9.51e-108	1.3	1285
Gastrointestinal adenocarcinoma	1.12e-107		1289
Genitourinary carcinoma	5.71e-107	1.973	1290
Large intestine neoplasm	1.46e-106	1.052	1310
Intestinal cancer	1.73e-106	1.307	1307
Intestinal carcinoma	2.87e-106	1.544	1264
Nonpituitary endocrine tumor	4.59e-106	0.818	1291
Large intestine carcinoma	1.26e-105	1.863	1262
Thyroid lesion	2.4e-105	1.239	1273
Pelvic tumor	2.41e-105	0.555	1266
Malignant neoplasm of large intestine	2.43e-105	1.562	1304
Pelvic cancer	5.26e-105	1.334	1255
Thyroid gland tumor	6.36e-105	1.299	1272
Intestinal adenocarcinoma	4.63e-104		1253
Large intestine adenocarcinoma	1.97e-103		1251
Thyroid cancer	1.04e-102	1.154	1262
Thyroid carcinoma	2.28e-101	1.154	1258
Pelvic carcinoma	1.68e-96	1.581	1199
Genital tumor	1.19e-95	0.138	1139
Genital tract cancer	7.81e-95	1.134	1124
Anogenital cancer	1.39e-94	1.134	1125
Upper abdominal cancer	2.02e-94	1.762	1197
Genitourinary adenocarcinoma	8.6e-92	0.862	1104
Melanoma	7.48e-91	-0.331	1215
Breast or colorectal cancer	1.46e-88	1.694	1130
Breast or gynecological cancer	3.02e-85	1.151	1109
Genital carcinoma	2.42e-84	1.353	1051
Pelvic adenocarcinoma	2.45e-84	0.531	1020
Skin lesion	3.61e-82	0.525	1189
Malignant solid organ tumor	2.94e-81	0.599	1189
Skin tumor	7.58e-81	0.441	1183
Development of digestive organ tumor	1.18e-80	2.192	1032
Skin cancer	2.6e-80	0.302	1179
Central nervous system solid tumor	4.29e-79	1.51	1101
Breast or gastric cancer	7e-79	1.297	1045
Hepato-pancreato-biliary cancer	7.25e-79	1.866	1011
Nervous system neoplasm	5.87e-78	1.806	1110
Soft tissue lesion	1.84e-77	1.452	1182
Glioma	4.66e-77	0.521	1080
Liver lesion	1.29e-75	2.046	953
Non rhabdoid tumor	9.12e-75	1.829	1090
Development of adenocarcinoma	1.93e-74	0.455	1006
Neurogenic lesion	8.37e-74	1.934	1065
Brain lesion	2.01e-73	1.837	1055
Central nervous system cancer	4.7e-73	2.17	1066
Cell transformation	2.77e-72	2.137	1094
Hepatobiliary neoplasm	8.25e-72	1.889	950
Tumorigenesis of reproductive tract	2.11e-71	1.3	927
Liver tumor	3.16e-71	1.983	912
Female genital neoplasm	5.45e-71	1.3	929
Glioma cancer	6.11e-71	1.238	1050
Neoplasia of cells	1.26e-70	1.932	1086
Brain tumor	1.82e-70	1.993	1040
Intracranial lesion	2.69e-70	2.081	1042
Uveal or cutaneous melanoma	6.45e-70	0.732	1104
Cutaneous melanoma	1e-68	0.732	1100
Hepatobiliary system cancer	7.63e-68	1.879	875
Malignant hepatobiliary neoplasm	7.63e-68	1.879	875
Colorectal lesion	1.59e-67	0.892	939
Hepatobiliary carcinoma	1.65e-67	1.581	849
Liver cancer	2.22e-67	2.001	829
Colorectal tumor	2.77e-67	1.052	938
Brain glioma	3.4e-67		1023
Female genital tract cancer	3.47e-67		901
Colorectal cancer	7.19e-67	1.562	926
Colon lesion	1.2e-65	0.391	828
Colon tumor	1.92e-65	0.578	827
Colon cancer	4.86e-65	0.841	818
Liver carcinoma	2.32e-64	1.725	799
Breast or pancreatic cancer	6.2e-64	0.791	931
Development of genital tumor	1.59e-62	2.17	884
Cancer of cells	2.07e-62	2.661	967
Multiple cancers	1.87e-61	1.119	830
Upper gastrointestinal tract tumor	7.37e-60	1.841	853
Colorectal carcinoma	1.07e-58	1.863	817
Tumorigenesis of gastrointestinal tumor	2.36e-58	1.751	819
Astrocytoma	1.02e-57	1.238	896
Female genital carcinoma	2.38e-57		830
Colon carcinoma	2.87e-57	1.673	776
Non-colon gastrointestinal cancer	4.01e-57	0.239	861
Breast or ovarian cancer	5.76e-57	1.119	795
Female genital tract adenocarcinoma	6.21e-57		791
Breast or ovarian neoplasm	4.51e-56	1.185	804
High grade glioma	4.95e-56	1.238	888
High grade malignant glioma	8.61e-56	1.238	887
Non-colorectal gastrointestinal cancer	1.35e-55	0.239	830
High grade astrocytoma	1.84e-55	1.238	886
Upper gastrointestinal tract cancer	3.88e-55	0.64	825
Grade 3-4 tumor	4.27e-55		912
Uterine tumor	5.15e-55		795
Upper gastrointestinal carcinoma	1.33e-54	0.277	799
Colorectal adenocarcinoma	1.68e-54		791
Grade 3-4 glioma	7.88e-54		905
Colon adenocarcinoma	1.82e-53		756
Grade 3-4 glioma cancer	3.01e-53		903
Hematological or lymphatic system tumor	9.35e-53	0.373	829
Lymphohematopoietic neoplasia	1.32e-52	0.442	826
Hematopoietic neoplasm	5.55e-52	0.304	823
Myeloid or lymphoid neoplasm	6.38e-52	-0.459	819
Lymphohematopoietic cancer	1.16e-51	0.649	816
Hematologic cancer	8.99e-51	0.495	812
Uterine cancer	1.42e-50		763
Organismal death	2.33e-50	2.108	579
Non-malignant disorder	1.31e-49	2.185	504
Abnormality of endometrium	1.47e-49		739
Grade 1-4 astrocytoma	4.45e-49		839
Respiratory system tumor	4.6e-49	1.147	860
Neoplasia of blood cells	4.63e-49	-0.708	795
Urinary tract tumor	4.96e-49	0.025	788
Lung lesion	5.72e-49	0.046	863
Urinary tract cancer	8.3e-49	0.426	783
Brain astrocytoma	1.62e-48		836
Malignant neoplasm of respiratory system	4.16e-48	-0.151	852
Uterine carcinoma	7.3e-48		716
Grade 4 astrocytoma	8.85e-48		832
Thoracic neoplasm	1.65e-47	1.096	830
Grade 4 high grade glioma	2.33e-47		830
Lung tumor	6.19e-47	0.867	824
Endometrial cancer	7.92e-47		714
Intrathoracic organ tumor	8.16e-47	1.094	825
Abnormal growth in endometrium	9.35e-47		717
Intrathoracic malignant tumor	4.83e-46	-0.469	820
Lung cancer	1.5e-45	-0.485	815
Urinary tract carcinoma	3.07e-45	0.896	752
Breast cancer	5.25e-45	1.082	647
Mammary tumor	3.69e-44	0.971	657
Gastroesophageal carcinoma	7.28e-44		671
Endometrioid carcinoma	7.57e-44		694
Lung carcinoma	8.26e-44	-0.021	788
Thoracic carcinoma	9.91e-44	-0.021	789
Cell movement	4.39e-43	2.047	560
Male genital neoplasm	5.72e-43	-0.101	650
Lymphoid cancer	7.56e-43	0.627	619
Lymphatic system tumor	9.65e-43	0.506	623
Gastroesophageal cancer	1.33e-42		693
Lymphoproliferative disorder	2.78e-42	0.028	616
Formation of stomach tumor	4.42e-42		607
Prostatic tumor	4.96e-42	0.22	634
Prostate cancer	5.08e-42	1.133	632
Migration of cells	6.05e-42	2.089	524
Lymphocytic cancer	6.59e-42	0.387	614
Malignant lymphocytic neoplasm	6.59e-42	0.387	614
Endometrial carcinoma	6.9e-42		658
Gastric carcinoma	1.23e-41		604
Malignant neoplasm of male genital organ	1.25e-41	1.133	639
Cell proliferation of tumor cell lines	1.34e-41	2.609	505
Stomach tumor	3.13e-41	0.351	636
Endometrial adenocarcinoma	7.57e-41		650
Glucose metabolism disorder	8.49e-41	3.79	502
Inflammation of absolute anatomical region	9.86e-41	0.807	474
Hepatocellular carcinoma	1.29e-40	1.803	407
Breast or ovarian carcinoma	3.42e-40	2.131	645
Lymphoreticular neoplasm	3.98e-40	0.094	661
Extraadrenal retroperitoneal tumor	9.88e-40	-0.45	642
Gastric cancer	1.5e-39		626
Neoplasia of leukocytes	5.29e-39	0.092	584
Malignant neoplasm of retroperitoneum	7.68e-39	-0.489	603
Apoptosis	1.05e-38	-0.203	528
Prostatic carcinoma	1.24e-38	1.348	563
Invasive tumor	3.01e-38	3.42	366
Invasive cancer	3.8e-38	3.419	365
Necrosis	8.96e-38	-1.291	544
Endocrine pancreatic dysfunction	9.36e-38	0.2	452
Hematologic cancer of cells	2.41e-37	0.066	542
Diabetes mellitus	3.15e-37	0.2	450
Neoplasia of epithelial cells	4.62e-37	0.007	688
Head lesion	5.31e-37	1.166	574
Squamous-cell carcinoma	5.49e-37	-0.421	687
Cancer of head	1.03e-36	1.513	573
Ductal carcinoma	1.41e-36	0.192	560
Endometrioid endometrial adenocarcinoma	3.82e-36		622
Tumorigenesis of lymphocytes	1.33e-35	0.381	523
Benign lesion	8.03e-35	1.929	331
Acute disease	2e-34	-1.57	582
Inflammation of organ	4.35e-34	0.074	396
Growth of lesion	1.68e-33	2.857	329
Growth of tumor	2.78e-33	2.926	328
Benign solid tumor	6.19e-33	1.399	306
Viral Infection	7.01e-33	1.033	450
Connective or soft tissue tumor	1.99e-32	0.768	708
Non-small cell carcinoma	2.05e-32	-0.513	549
Ductal adenocarcinoma	2.98e-32	0.192	512
Pancreaticobiliary cancer	3.01e-32	0.536	531
Non-small cell lung carcinoma	3.48e-32	-0.513	548
Musculoskeletal lesion	2.03e-31	1.453	428
Renal lesion	2.94e-31	0.773	359
Bladder cancer	3.59e-31		625
Breast carcinoma	5.73e-31	2.114	497
Advanced malignant tumor	6.5e-31	3.323	305
Pancreaticobiliary neoplasm	7.89e-31	0.75	563
Prostatic adenocarcinoma	1.45e-30	0.526	497
Pancreaticobiliary carcinoma	2.44e-30	0.536	504
Concentration of lipid	2.5e-30	-1.945	223
Organization of cytoskeleton	2.6e-30	0.833	311
Gonadal tumor	2.84e-30	0.425	382
Movement disorders	4.36e-30	-0.367	324
Extrapulmonary squamous cell carcinoma	4.74e-30	-0.243	604
Organization of cytoplasm	5.74e-30	0.72	333
Motor dysfunction or movement disorder	6.21e-30	-0.529	325
Quantity of carbohydrate	7.13e-30	-1.218	159
Cell survival	8.2e-30	0.035	343
Mature lymphocytic neoplasm	1.13e-29	0.386	464
Cardiomyopathy	1.28e-29	-1.274	281
Metastasis	1.49e-29	3.389	290
Ovarian tumor	3.07e-29	1.234	364
Familial neurological disorder	3.29e-29	0.243	404
Microtubule dynamics	6.45e-29	0.782	280
Cell death of tumor cell lines	7.35e-29	-2.796	371
Upper urinary tract tumor	8.5e-29	-0.707	338
Gastroesophageal adenocarcinoma	8.76e-29		431
Malignant neoplasm of aerodigestive tract	1.27e-28	0.277	465
Liquid tumor	1.35e-28	-0.396	587
Ovarian cancer	1.49e-28		356
Renal tumor	2.42e-28	-0.707	336
Bladder carcinoma	2.51e-28		601
Leukemia	2.83e-28	0.628	568
Cell viability	2.88e-28	0.042	329
Inflammation of joint	7.23e-28	0.622	268
B-cell neoplasm	1.28e-27	0.182	442
Gastric adenocarcinoma	1.45e-27		393
Upper aerodigestive tract carcinoma	2.78e-27	0.277	449
Myelodysplastic syndrome or leukemia	2.95e-27	0.628	573
Non-traumatic arthropathy	4.1e-27	0.044	245
Familial encephalopathy	6.59e-27		332
Renal cancer	8.4e-27	-0.447	328
Familial central nervous system disease	8.43e-27	0.651	341
Abnormal morphology of body cavity	1.6e-26	1.949	293
Pancreatic mass	1.62e-26	0.463	471
Pancreatic lesion	2.55e-26	0.463	470
Nonsquamous non-small cell lung carcinoma	2.76e-26	-0.538	423
Development of benign tumor	3.11e-26	1.259	234
Progressive neurological disorder	3.13e-26	-0.97	367
Development of lung carcinoma	3.55e-26	-0.744	421
Lung adenocarcinoma	4.44e-26	-0.538	420
Pancreatic cancer	5.86e-26	0	422
Progressive encephalopathy	5.96e-26	0.128	328
Necrosis of epithelial tissue	6.87e-26	0.807	163
Lymphoma	6.91e-26	0.449	367
Development of lung tumor	7.1e-26	-0.322	422
B cell cancer	1.3e-25	0.717	418
Cell movement of tumor cell lines	1.85e-25	3.156	350
Upper renal tract carcinoma	2.25e-25	0	306
Invasion of cells	2.73e-25	4.361	328
Pancreatic tumor	4.46e-25	0.319	463
Disorder of basal ganglia	7.98e-25	0.04	234
Atherosclerosis	1.1e-24	0.168	188
Kidney carcinoma	1.16e-24	0	303
Differentiation of connective tissue cells	1.33e-24	0.865	159
Quantity of cells	1.55e-24	-1.304	359
Neuromuscular disease	1.65e-24	-0.95	286
Inflammation of body cavity	1.77e-24	-0.845	282
Quantity of steroid	2.4e-24	-2.109	138
Migration of tumor cell lines	3.06e-24	3.421	329
Peripheral vascular disease	3.16e-24	0.457	195
Blue round small cell tumor	3.18e-24	1.62	490
Proliferation of tumor cells	3.79e-24	2.32	124
Female genital tract serous carcinoma	7.89e-24		120
Pelvic serous carcinoma	7.89e-24		120
Quantity of monosaccharide	8.84e-24	-1.553	110
Expression of RNA	1.14e-23	-1.299	361
Occlusion of artery	1.22e-23	-0.302	197
Immune mediated inflammatory disease	1.24e-23	0.869	323
Oral tumor	1.27e-23	1	275
Urothelial neoplasm	1.3e-23		482
Growth of malignant tumor	1.38e-23	2.002	130
Colony formation	1.59e-23	1.919	186
Amyloidosis	1.63e-23	1.331	237
Fibrosis	1.72e-23	1.839	222
Urothelial cancer	2.15e-23		481
Oral cancer	2.32e-23		273
Infection by RNA virus	2.36e-23	0.029	315
Head and neck squamous cell carcinoma	2.6e-23		465
Occlusion of blood vessel	2.84e-23	-0.302	211
Oral lesion	2.9e-23	1	277
Transitional-cell carcinoma	3.48e-23		478
Concentration of D-glucose	3.94e-23	-2.163	104
Cell death of epithelial cells	4.23e-23	1.705	140
Pancreatobiliary adenocarcinoma	4.29e-23	0.367	420
Colony formation of tumor cell lines	4.38e-23	2.335	156
Urothelial carcinoma	5.52e-23		477
Diabetic complication	5.53e-23		208
Quantity of blood cells	6.39e-23	-0.891	231
Development of body trunk	7.64e-23	-1.322	234
Benign connective or soft tissue neoplasm	7.93e-23		137
Urothelial transitional cell carcinoma	8.06e-23		476
Invasive mammary tumor	8.09e-23		139
Invasion of tumor cell lines	8.96e-23	4.74	298
Colony formation of cells	1.28e-22	1.873	183
Concentration of cholesterol	1.32e-22	-2.194	101
Invasive breast cancer	1.4e-22		138
Vasculogenesis	1.59e-22	0.209	192
Growth of solid tumor	1.69e-22	2.568	170
Chronic inflammatory disorder	1.74e-22	-0.728	287
Transport of molecule	1.89e-22	-1.931	295
Survival of organism	2.47e-22	-1.416	203
Concentration of triacylglycerol	2.66e-22	-0.282	107
Advanced malignant solid tumor	2.99e-22	0.213	181
Development of tumor cell lines	3.18e-22	2.745	166
Tauopathy	3.31e-22		231
Urothelial bladder carcinoma	3.44e-22		473
Abnormality of heart ventricle	4.09e-22	0.724	142
Cellular homeostasis	4.69e-22	-0.351	326
Apoptosis of tumor cell lines	5.44e-22	-2.145	301
Oral cavity carcinoma	5.84e-22		263
Pancreatic carcinoma	5.91e-22	0	389
Vaso-occlusion	6e-22	-0.144	214
Skin carcinoma	6.44e-22	0.6	466
Concentration of sterol	6.57e-22	-2.211	103
Migration of blood cells	6.64e-22	0.089	208
Quantity of reactive oxygen species	6.67e-22	-0.519	89
Synthesis of lipid	7.03e-22	-2.282	176
Benign pelvic disease	8.29e-22		210
Angiogenesis	8.99e-22	0.554	219
Leukocyte migration	1.15e-21	0.094	207
Systemic autoimmune syndrome	1.63e-21	0.254	284
Mature B-cell neoplasm	1.84e-21	1.185	349
Upper aero-digestive squamous cell carcinoma	2.14e-21		361
Proliferation of blood cells	2.48e-21	-0.716	184
Development of renal tumor	2.59e-21		289
Clear-cell adenocarcinoma	3.19e-21		254
Renal cell carcinoma	3.56e-21		288
Non-Hodgkin lymphoma	3.76e-21	1.353	313
Formation of cellular protrusions	4.27e-21	0.597	221
Concentration of acylglycerol	5.29e-21	-0.555	110
Transcription of RNA	5.5e-21	-1.373	292
Metabolism of amino acids	5.75e-21	-0.469	62
Transcription	5.93e-21	-1.746	335
Growth of epithelial tissue	7.11e-21	1.624	163
Proliferation of lymphatic system cells	7.22e-21	-0.022	169
Clear cell neoplasm	8.94e-21		256
Cell movement of leukocytes	9.31e-21	0.038	190
Osteogenic neoplasm	9.53e-21	1.387	120
Proliferation of immune cells	9.59e-21	-0.518	170
Acute leukemia	9.76e-21	0.44	464
Diabetic nephropathy	1.02e-20		177
Neuroendocrine carcinoma	1.07e-20	0.708	426
Cell viability of tumor cell lines	1.61e-20	0.872	229
Brain cancer	1.65e-20	2.078	393
Abnormal morphology of abdomen	1.86e-20	2.674	189
Neuroendocrine tumor	1.99e-20	0.502	469
Proliferation of fibroblast cell lines	2.21e-20	1.07	101
COVID-19	2.39e-20		205
Infection by coronavirus	2.52e-20	-0.395	209
Size of body	2.68e-20	-2.938	167
Disorder of pregnancy	3.27e-20	1.938	209
Central nervous system amyloidosis	3.9e-20		221
Alzheimer disease	5.95e-20		218
Dementia	6.59e-20		233
Morphology of body cavity	8.67e-20		155
Advanced extracranial solid tumor	8.79e-20	-0.259	148
Quantity of connective tissue	9.65e-20	-0.67	130
Oral squamous cell carcinoma	1.3e-19		243
Degenerative dementia	1.3e-19		222
Quantity of leukocytes	1.39e-19	-1.022	205
Small-cell carcinoma	1.41e-19	0.365	413
Abnormal morphology of thoracic cavity	1.51e-19	0.612	190
Abnormal morphology of thorax	1.54e-19	0.612	195
Head squamous cell carcinoma	1.69e-19		245
Disorder of blood pressure	2.64e-19	-0.114	210
Invasive carcinoma	2.89e-19	1.312	151
Valvulopathy	3.09e-19	0.792	94
Glucose tolerance	3.6e-19	-2.002	85
Ovarian carcinoma	3.73e-19		297
Alzheimer disease or frontotemporal dementia	4.11e-19		219
Cellular infiltration	4.15e-19	0.025	136
Bone marrow neoplasm	4.25e-19	-0.863	429
Cell movement of phagocytes	4.44e-19	-0.188	144
Glioblastoma	4.54e-19	1.238	137
Hereditary neuromuscular disease	5.26e-19		171
Abnormal morphology of mediastinum	5.33e-19	0.382	175
Serous neoplasm	5.66e-19		197
Mature B cell malignant tumor	5.77e-19	1.184	301
Serous adenocarcinoma	6.07e-19		196
Epithelial basal cell carcinoma	7.1e-19		415
Quantity of myeloid cells	7.18e-19	-0.109	145
Extrapancreatic neuroendocrine tumor	8.3e-19	0.916	449
Pancreatic adenocarcinoma	8.7e-19	-0.342	356
Growth of organism	9.11e-19	-0.264	170
Renal clear cell adenocarcinoma	9.86e-19		238
Abnormal abdomen morphology	1.03e-18	1.178	169
Metastatic solid tumor	1.08e-18	0.343	157
Proliferation of neural cells	1.13e-18	2.896	147
Cell proliferation of carcinoma cell lines	1.37e-18	3.092	198
Metabolism of nucleic acid component or derivative	1.44e-18	-0.962	121
Neurological signs	1.64e-18	0.263	185
Myeloid neoplasm	1.73e-18	-1.361	430
Proliferation of cancer cells	1.91e-18	1.865	95
Growth of smooth muscle	2.32e-18	0.091	77
Cell death of immune cells	2.65e-18	1.165	139
Proliferation of lymphocytes	2.98e-18	-0.298	154
Proliferation of mononuclear leukocytes	2.99e-18	-0.208	156
Rheumatic disease	3.08e-18	0.042	192
Development of neurons	3.11e-18	0.091	191
Biliary tract carcinoma	3.52e-18	0.406	211
Kidney clear cell tumor	3.73e-18		239
Abnormal morphology of cardiovascular system	4.64e-18	0.382	178
Hepatic steatosis	4.96e-18	3.925	116
Hypertension	5.37e-18	-0.095	202
Familial psychiatric disease	6.2e-18		204
Development of neural cells	6.27e-18	-0.065	196
Calcinosis	6.31e-18	1.348	76
Non-insulin-dependent diabetes mellitus	7.09e-18		200
Proliferation of smooth muscle cells	7.26e-18	-0.008	76
Cell movement of endothelial cells	7.43e-18	0.688	99
Myeloid leukemia	7.48e-18	-0.095	399
Epilepsy or neurodevelopmental disorder	9.45e-18	0.096	193
Basal cell carcinoma	1.07e-17		403
Huntington Disease	1.09e-17		141
Soft tissue neoplasm	1.13e-17	0.097	547
Neoplasia of tumor cell lines	1.16e-17	2.464	163
Abnormal morphology of heart	1.17e-17	0.382	160
Familial tumor	1.21e-17		146
Bone marrow cancer	1.22e-17	-0.088	412
Peripheral arterial disease	1.26e-17	1.588	76
Pancreatic ductal carcinoma	1.4e-17	-0.342	337
Development of gonadal tumor	1.5e-17	1.091	273
Development of head and neck tumor	1.73e-17	1.901	81
Activation of cells	1.75e-17	-1.094	200
Cell movement of antigen presenting cells	2.08e-17	1.095	104
Inflammatory response	2.25e-17	-0.002	177
Cell death of blood cells	2.26e-17	1.147	143
Invasive breast carcinoma	2.42e-17		113
Dyskinesia	2.69e-17		149
Metabolism of terpenoid	2.84e-17	-1.105	83
Ovarian adenocarcinoma	2.99e-17		271
Organismal abnormalities of semilunar valve	3.14e-17	0.625	77
Metastasis of cells	3.34e-17	2.899	145
Breast adenocarcinoma	3.37e-17	0.692	244
Keratocystic odontogenic tumor	3.41e-17		63
Lymphocytic leukemia	3.86e-17	1.188	285
Rheumatoid arthritis	4.34e-17	0.042	159
Cell death of embryonic cell lines	4.39e-17	0.95	90
Malignant myeloid neoplasm	4.71e-17	-0.104	410
Growth of connective tissue	4.83e-17	0.474	143
Acute myeloid leukemia	4.84e-17	-0.104	390
Dysfunction of heart	5.18e-17	1.153	101
Hereditary cancer-predisposing syndrome	5.42e-17		144
Pancreatic ductal adenocarcinoma	6.05e-17	-0.342	334
Visceromegaly	7.15e-17	0.873	167
Myocardial dysfunction	8.03e-17	0.799	100
Morphogenesis of neurons	8.08e-17	-0.01	155
T-cell malignant neoplasm	8.56e-17	0.427	258
Cell movement of myeloid cells	9.86e-17	0.148	137
Odontogenic tumor	1.09e-16		64
Embryonal tumor	1.18e-16	2.854	231
Left ventricular heart disease	1.22e-16	0.922	102
Cellular infiltration by leukocytes	1.24e-16	0.144	122
Neuritogenesis	1.36e-16	0.114	153
Disorder of hair	1.39e-16	1.481	194
Extrahepatic metastasis	1.49e-16	0.107	109
Bile duct cancer	1.52e-16	0.406	177
Proliferation of neuronal cells	1.55e-16	2.896	115
Bile duct carcinoma	1.73e-16	0.406	176
Small cell lung carcinoma	1.8e-16		358
Obesity	1.98e-16	0.53	148
Abnormality of left ventricle	2.53e-16	0.922	101
Infarction	2.96e-16	-1.193	126
Biliary tract cancer	3.01e-16	0.406	213
B-cell lymphoma	3.41e-16	0.859	258
Primary breast tumor	3.52e-16		33
Lung neuroendocrine carcinoma	3.61e-16		359
Subcutaneous tumor	3.83e-16	2	153
Cholangiocarcinoma	3.96e-16	0.406	84
Neuroendocrine lung tumor	4.2e-16		360
Thoracic neuroendocrine neoplasm	4.2e-16		360
Proliferation of connective tissue cells	4.24e-16	0.622	134
Quantity of protein in blood	5.07e-16	0.687	107
Proliferation of epithelial cells	6.17e-16	1.636	117
Metabolism of carbohydrate	6.21e-16	-1.084	138
Growth of neurites	6.33e-16	2.624	100
Development of epithelial tissue	6.46e-16	1.131	122
Ductal breast carcinoma	7.13e-16		207
B-cell non-Hodgkin lymphoma	7.77e-16		235
Migration of endothelial cells	8.39e-16	0.718	89
Visceral metastasis	8.42e-16	-0.204	100
Binding of tumor cell lines	8.45e-16	0.806	98
Fatty acid metabolism	9.47e-16	-1.384	127
Lung squamous cell carcinoma	1.02e-15		203
Proliferation of muscle cells	1.06e-15	0.555	95
Interaction of tumor cell lines	1.12e-15	1.17	100
Benign head and neck neoplasm	1.19e-15	0.912	110
Muscle tumor	1.26e-15	1.067	169
Cell death of connective tissue cells	1.37e-15	0.611	120
Ventricular dysfunction	1.4e-15	1.123	93
Metastasis of tumor cell lines	1.45e-15	2.777	133
Malignant brain glioma	1.47e-15		350
Cell movement of macrophages	1.5e-15	1.165	85
Cell proliferation of breast cancer cell lines	1.54e-15	1.837	137
Metabolism of macromolecule	1.67e-15	2.256	240
Androgenic alopecia	1.96e-15		144
Left ventricular dysfunction	2.08e-15	0.916	90
Disease of retina	2.34e-15	0.146	160
Adhesion of tumor cell lines	2.34e-15	0.368	82
Development of abdomen	2.56e-15	-1.064	127
Gliomatosis cerebri	2.78e-15		348
Development of body axis	2.81e-15	2.087	203
Steroid metabolism	2.87e-15	-0.622	70
Loss of hair	3.14e-15	1.57	179
Size of cells	3.22e-15		121
Aortic valve disease	3.25e-15	0.749	72
Papillary neoplasm	3.25e-15	0.827	131
Development of genitourinary system	3.38e-15	0.496	193
Cell movement of smooth muscle cells	3.55e-15	0.029	55
Primary breast cancer	4.18e-15		30
Seizure disorder	4.81e-15	1.03	137
Serous ovarian or fallopian tube or primary peritoneal carcinoma	4.98e-15		78
Estrogen receptor negative breast tumor	5.13e-15		102
Transformation of fibroblast cell lines	6.59e-15	0.763	62
Estrogen receptor-negative breast cancer	7.19e-15		101
Diffuse lymphoma	7.3e-15	1.94	209
Cell death of breast cancer cell lines	8.42e-15	-1.644	94
Differentiation of bone cells	1e-14	0.794	88
Uterine serous carcinoma	1.03e-14		59
Necrosis of kidney	1.07e-14	1.856	89
Seizures	1.08e-14	0.557	115
Serous ovarian adenocarcinoma	1.08e-14		77
Development of head	1.11e-14	1.972	193
Cell movement of muscle cells	1.35e-14	0.085	57
Quantity of lymphatic system cells	1.37e-14	-1.073	162
Morphology of cardiovascular system	1.5e-14		80
Psoriasis	1.61e-14	0.333	132
Catabolism of amino acids	1.69e-14	-1.213	32
Size of lesion	2.07e-14	-0.193	108
Transcription of DNA	2.08e-14	-1.998	234
Progressive familial intrahepatic cholestasis type 1	2.1e-14		24
Abnormality of skin morphology	2.19e-14	1.412	118
Synthesis of amino acids	2.26e-14	-0.166	32
Mature B-cell lymphoma	2.46e-14		180
Adenoma	2.48e-14	1.37	158
Growth of carcinoma	2.64e-14	1.562	54
Disorder of coronary artery	2.68e-14		133
Abnormal aortic valve physiology	3.32e-14		67
Early-onset encephalopathy	3.39e-14	-0.249	157
Cerebrovascular dysfunction	3.45e-14	-0.357	132
Cell death of kidney cells	3.69e-14	2.343	85
HER2-negative breast cancer	3.74e-14		101
Smooth muscle tumor	3.92e-14		93
Pregnancy-induced hypertension	3.93e-14		116
Fibrosis of liver	4.04e-14	0.255	91
Hormone receptor negative breast cancer	4.51e-14		95
Leukopoiesis	4.66e-14	-0.353	163
Mass of organism	4.85e-14	-0.645	91
Quantity of mononuclear leukocytes	5.07e-14	-1.051	158
Uptake of carbohydrate	5.14e-14	0.524	81
Metabolism of L-amino acid	5.31e-14	-0.262	32
Abnormal metabolism	5.38e-14	1.067	95
Apoptosis of leukocytes	5.47e-14	1.806	96
Apoptosis of breast cancer cell lines	5.7e-14	-0.907	81
Migration of smooth muscle cells	5.85e-14	0.372	51
Progesterone receptor negative breast tumor	5.97e-14		96
Apoptosis of epithelial cells	6.26e-14	1.835	76
Metastatic breast cancer	6.38e-14		44
Neuronal cell death	6.44e-14	1.551	143
Cell movement of mononuclear leukocytes	7.04e-14	0.388	114
Mixed neoplasia	7.13e-14		240
High grade lymphocytic cancer	7.55e-14		155
Undifferentiated malignant neoplasm	8.35e-14		95
Anaplastic carcinoma	8.39e-14		91
Aggressive mature B-cell lymphoma	8.73e-14		153
Biliary tract adenocarcinoma	9.88e-14	0.406	136
Blood pressure	1.03e-13	0.255	78
HER2 negative hormone receptor negative breast cancer	1.07e-13		94
Proliferation of prostate cancer cell lines	1.07e-13	-0.149	90
Severe psychological disorder	1.11e-13		272
Cell movement of fibroblast cell lines	1.14e-13	1.985	52
Migration of muscle cells	1.17e-13	0.372	53
Preeclampsia	1.19e-13		114
High-grade lymphoma	1.19e-13	1.94	156
Movement of vascular endothelial cells	1.34e-13	0.1	57
Cellular infiltration by myeloid cells	1.37e-13	0.348	89
Concentration of fatty acid	1.49e-13	1.804	82
Dermatitis	1.5e-13	-0.767	131
Hepatitis B virus-related hepatocellular carcinoma	1.6e-13		33
Cardiac calcification	1.64e-13		59
Sprouting	1.67e-13	0.581	101
Ferroptosis	1.75e-13	-1.55	38
Mixed cell carcinoma	1.86e-13		174
Cellular infiltration by phagocytes	1.99e-13	-0.139	84
Cell death of carcinoma cell lines	2.22e-13	-2.169	117
Diffuse B-cell lymphoma	2.28e-13		183
Development of connective tissue cells	2.32e-13	0.767	73
Development of cardiovascular tissue	2.35e-13	0.96	89
Early-onset neurological disorder	2.35e-13	-0.249	164
Homeostasis of D-glucose	2.78e-13		55
Aggressive cancer	2.78e-13		154
Endometriosis	2.91e-13		109
Progressive motor neuropathy	2.94e-13	-0.64	195
Development of endothelial tissue	3.28e-13	0.967	88
Response of liver	3.56e-13	1.77	95
Growth of digestive organ tumor	3.62e-13	1.264	50
Branching of cells	3.87e-13	0.201	96
Activation of DNA endogenous promoter	4.11e-13	-2.241	194
Connective tissue tumor	4.32e-13	0.927	223
Calcification of aortic valve	5.13e-13		57
Migration of vascular cells	5.4e-13	0.142	65
Stromal neoplasm	6.08e-13		444
Proliferation of leukemia cell lines	6.08e-13	-0.166	72
Cell death of epithelial cell lines	6.71e-13	1.116	76
Outgrowth of cells	7.25e-13	3.015	88
Quantity of phagocytes	7.41e-13	0.177	105
Metabolism of nucleotide	7.44e-13	-0.675	96
Reduced kidney function	7.44e-13	0.929	96
Invasion of carcinoma cell lines	7.46e-13	3.271	128
Differentiation of mononuclear leukocytes	7.48e-13	0.306	136
Morphology of tumor cell lines	7.56e-13		61
Secretion of molecule	8.18e-13	-1.236	109
Development of mononuclear leukocytes	8.45e-13	-0.068	136
Primary neoplasm	8.49e-13	1.536	110
Metabolism of reactive oxygen species	8.9e-13	-0.202	120
Enlargement of cells	9.26e-13	0.817	83
Endothelial cell development	9.75e-13	0.884	85
Familial congenital malformation	9.99e-13	0.852	262
Morphology of digestive system	1.05e-12		79
Congenital malformation of genitourinary system	1.08e-12	1.104	102
Enlargement of heart	1.12e-12	0.525	122
Quantity of lymphocytes	1.23e-12	-1.001	148
Morphology of heart	1.3e-12		63
Uptake of D-glucose	1.34e-12	1.22	65
Esophageal carcinoma	1.38e-12		182
Extrapulmonary secondary neoplasm	1.41e-12	0.595	86
Assembly of cells	1.41e-12	1.035	86
Metabolism of protein	1.41e-12	2.321	188
Cell death of kidney cell lines	1.45e-12	2.389	70
Papillary carcinoma	1.49e-12		112
Cognitive impairment	1.58e-12	1.169	181
Cell death of muscle cells	1.62e-12	-0.979	78
Bleeding	1.7e-12	0.043	99
Myocardial infarction	1.85e-12	-1.283	93
Lymphopoiesis	1.93e-12	0.436	129
Apoptosis of blood cells	1.98e-12	1.855	99
Homeostasis of lipid	1.98e-12		53
Malignant connective or soft tissue neoplasm	2.04e-12	0.644	305
Quantity of amino acids	2.09e-12	0.848	57
Metabolism of hormone	2.17e-12	-0.723	54
Esophageal cancer	2.28e-12		189
Coronary occlusion	2.32e-12		117
Uptake of monosaccharide	2.35e-12	0.94	74
Cell death of tumor	2.38e-12	-1.074	92
Hematopoiesis of mononuclear leukocytes	2.4e-12	0.153	134
Formation of soft tissue neoplasm	2.43e-12	-0.391	439
Uterine smooth muscle tumor	2.65e-12		82
Familial cardiovascular disease	2.7e-12	0.481	114
Coronary artery disease	2.79e-12		116
Esophagus tumor	2.96e-12	1	196
Extraintestinal functional disorder	2.99e-12	1.898	202
Cell proliferation of T lymphocytes	3.19e-12	-0.092	116
Cell death of fibroblast cell lines	3.51e-12	-0.526	83
Growth of vessel	3.6e-12	1.872	64
Mature T-cell or NK-cell neoplasm	3.61e-12		192
Diffuse small-cell lymphoma	4.02e-12		169
Cell movement of lymphocytes	4.11e-12	0.18	97
Apoptosis of carcinoma cell lines	4.13e-12	-2.41	102
Hypertrophy	4.15e-12	1.61	104
Cell proliferation of hepatoma cell lines	4.28e-12	2.463	86
Transport of carbohydrate	4.31e-12	-0.801	49
Synthesis of reactive oxygen species	4.32e-12	0	114
Cell death of liver	4.39e-12	1.307	61
Gastrointestinal stromal tumor	4.44e-12		435
Papillary adenocarcinoma	4.59e-12		110
Sphere formation by cells	4.71e-12	0.925	59
Neurodevelopmental disorder	4.73e-12		132
Mature T-cell neoplasm	4.8e-12		189
Cardiogenesis	5.69e-12	-0.011	105
Necrosis of tumor	5.85e-12	-1.152	90
Epilepsy	5.91e-12	-0.2	100
X-linked hereditary disease	6.02e-12		107
Interphase	6.19e-12	0.175	148
Abnormal morphology of hepatobiliary system	6.27e-12	0.851	57
Syndromic encephalopathy	6.67e-12		145
Invasion of tumor	6.88e-12	1.035	54
Cell movement of lymphatic system cells	7.28e-12	-0.005	98
Activation of blood cells	7.39e-12	-1.192	143
Synthesis of nitric oxide	7.65e-12	-1.771	64
Apoptosis of tumor cells	7.72e-12	-1.01	62
Autism spectrum disorder or intellectual disability	8.38e-12		187
Cell death of lymphoid cells	8.57e-12	1.238	79
Cell death of mononuclear leukocytes	8.83e-12	1.14	81
Side effect	9.39e-12	0.44	59
Migration of phagocytes	9.55e-12	0.192	68
Formation of kidney	1.01e-11	0.368	66
Benign oral disorder	1.05e-11	0.928	102
Cellular infiltration by macrophages	1.05e-11	1.585	59
Cell cycle progression	1.07e-11	1.024	183
Development of urinary tract	1.09e-11	0.368	67
Accumulation of lipid	1.14e-11	1.128	81
Benign uterine disease	1.18e-11		117
Morphology of liver	1.19e-11		51
Lower respiratory tract disorder	1.21e-11	1.191	173
Proliferation of embryonic cell lines	1.27e-11	1.352	65
Outgrowth of neurons	1.3e-11	2.981	78
Inflammation of liver	1.31e-11	1.516	89
Hereditary connective tissue disorder	1.31e-11	1.342	134
Necrosis of liver	1.32e-11	1.322	59
Invasion of breast cancer cell lines	1.33e-11	2.548	95
Esophageal lesion	1.43e-11	1	206
Abnormal morphology of digestive system	1.49e-11	2.872	108
Bile duct adenocarcinoma	1.49e-11	0.406	102
Primary tumor	1.71e-11		91
Conversion of amino acids	1.71e-11	0	15
Outgrowth of neurites	1.78e-11	3.059	76
Synthesis of terpenoid	1.82e-11	-1.381	71
Cell movement of connective tissue cells	1.84e-11	-0.099	61
Cell death of lymphocytes	1.84e-11	1.152	78
Gastrointestinal stromal tumor in fibrous tissue	1.87e-11		427
Quantity of hematopoietic progenitor cells	2.15e-11	-0.343	91
Proliferation of vascular cells	2.21e-11	0.555	69
Activation of leukocytes	2.31e-11	-0.96	134
Senescence of cells	2.36e-11	-0.191	77
Development of cytoplasm	2.37e-11	1.332	101
Systolic pressure	2.43e-11	0.624	45
Migration of antigen presenting cells	2.61e-11	0.757	48
Ovarian endometrioid carcinoma	2.65e-11		152
Homing of cells	2.67e-11	-0.304	107
Apoptosis of cancer cells	2.71e-11	-1.326	50
Perinatal death	2.76e-11	2.777	105
Invasive adenocarcinoma	2.87e-11	1.457	81
Quantity of progenitor cells	2.87e-11	-0.187	94
Progression of tumor	2.93e-11	-0.315	69
Sensitivity of cells	3.1e-11	-1.832	127
Hypertrophy of heart	3.1e-11	0.877	79
Proliferation of endothelial cells	3.46e-11	0.746	74
Synthesis of steroid	3.47e-11	-1.083	65
Sarcoma	3.71e-11	0.402	186
Homeostasis of blood cells	3.85e-11	-0.092	116
Disorder of lipid metabolism	4.3e-11	1.067	72
Pulmonary vascular disease	4.4e-11	-0.038	57
Cell death of lymphatic system cells	4.64e-11	1.226	82
Binding of DNA	4.73e-11	1.092	92
Differentiation of adipocytes	4.93e-11	-0.24	66
Primary solid tumor	5.03e-11		90
Ovarian serous tumor	5.07e-11		148
Migration of carcinoma cell lines	5.39e-11	3.424	128
Fibrogenesis	5.61e-11	1.792	97
Conversion of lipid	5.61e-11	-1.165	45
Schizophrenia	5.82e-11		178
Cell death of lung cancer cell lines	5.99e-11	0.318	80
Chronic kidney disease	6.01e-11	1.216	79
Nodule	6.07e-11	-1.437	29
Abnormal morphology of heart ventricle	6.09e-11	1.005	63
Anaplastic thyroid cancer	6.09e-11		63
Mixed ovarian carcinoma	6.12e-11		147
Cell movement of carcinoma cell lines	6.2e-11	3.007	132
Growth failure or short stature	6.26e-11	1.01	129
Schizophrenia spectrum disorder	6.26e-11		190
Abnormal morphology of liver	6.5e-11	0.616	53
Growth of blood vessel	6.5e-11	1.552	53
Interaction of blood cells	6.81e-11	-0.616	83
Apoptosis of fibroblast cell lines	7.15e-11	-0.055	64
Congenital neurological disorder	7.5e-11	-0.56	167
Sensitivity of tumor cell lines	7.62e-11	-1.729	111
Advanced stage carcinoma	7.84e-11		68
Transport of hexose	7.84e-11	-0.822	38
Mediastinal lesion	7.84e-11	1.508	92
Damage of digestive system	8.48e-11	-0.25	62
Binding of blood cells	9.45e-11	-0.529	82
Stage I lung cancer	9.5e-11		25
Immune response of cells	9.58e-11	-1.259	115
Abnormal morphology of nervous system	9.83e-11	-0.593	145
Adenosquamous carcinoma	1e-10		150
Proliferation of liver cells	1.01e-10	0.738	47
Migration of macrophages	1.08e-10	0.066	32
Abnormal morphology of muscle	1.12e-10	-0.675	85
Accumulation of cells	1.13e-10	0.946	72
Cell movement of breast cancer cell lines	1.13e-10	2.235	102
Synthesis of fatty acid	1.16e-10	-1.249	69
Transport of monosaccharide	1.16e-10	-0.818	40
Leiomyoma	1.16e-10		76
Early stage lung cancer	1.21e-10		26
Neuromuscular disease with neuropathy	1.23e-10	-0.762	151
Cell death of tumor cells	1.3e-10	-1.273	85
Growth of liver tumor	1.3e-10	0.872	32
Arrest in proliferation of tumor cell lines	1.3e-10		32
Synthesis of carbohydrate	1.3e-10	-1.358	95
Grade 2-3 glioma	1.32e-10		235
Secondary neoplasm of large intestine	1.33e-10		63
Apoptosis of embryonic cell lines	1.34e-10	2.179	60
Interaction of protein	1.43e-10	0.842	45
Hereditary kidney disease	1.53e-10		81
Meningeal neoplasm	1.56e-10		97
Quantity of adipose tissue	1.59e-10	0.066	61
Function of blood cells	1.59e-10	0.734	92
Inflammation of respiratory system component	1.61e-10	-1.264	155
Formation of vascular lesion	1.76e-10	1.958	34
Organization of actin cytoskeleton	1.76e-10	1.876	65
Stage I epithelial cancer	1.78e-10		29
Liver Damage	1.78e-10	0.353	52
Metastatic carcinoma	1.81e-10		55
Uterine leiomyoma	1.89e-10		72
Cell death of leukemia cell lines	1.9e-10	-1.006	76
G2/M phase transition	1.91e-10	0.102	31
Stage I-II lung cancer	1.95e-10		26
Migration of vascular endothelial cells	1.99e-10	0.084	48
Activation of Protein kinase	2.09e-10		34
Synthesis of alpha-amino acid	2.17e-10	0.239	20
Dysglycemia	2.17e-10	3.861	57
Inflammation of nervous system	2.41e-10	2.085	100
Abnormal morphology of head	2.42e-10	1.573	169
Inflammation of airway	2.48e-10	0.805	124
Grade 3 glioma	2.52e-10		229
Urination disorder	2.55e-10	0.965	78
Progressive neuromuscular disease	2.63e-10	-0.762	144
Homeostasis of leukocytes	2.74e-10	-0.089	110
Cell death of endothelial cells	2.76e-10	-1.522	51
Interphase of tumor cell lines	2.79e-10	-0.605	104
Internalization of carbohydrate	2.84e-10	-0.469	27
Cell viability of breast cancer cell lines	2.84e-10	-0.11	61
Migration of breast cancer cell lines	2.88e-10	2.34	94
Stage I-II tumor	2.88e-10		44
Cell viability of leukemia cell lines	2.95e-10	1.282	34
Anaplastic thyroid carcinoma	3.07e-10		59
Oxidation of lipid	3.11e-10	-0.577	54
Mass of liver	3.22e-10		39
Metabolism of acylglycerol	3.22e-10	0.223	39
Hereditary cancer	3.29e-10		99
Early stage non-small cell lung cancer	3.33e-10		25
Cell proliferation of cervical cancer cell lines	3.34e-10	0.362	65
Arrhythmia	3.49e-10	0.817	84
Migration of mononuclear leukocytes	3.49e-10	-0.04	88
Size of bone	3.54e-10		64
Secondary neoplasm of digestive system	3.56e-10	-0.083	68
Differentiation of osteoblasts	3.62e-10	1.166	57
Concentration of phospholipid	3.88e-10	-1.046	52
Proliferation of epithelial cell lines	3.98e-10	2.685	71
Stage I-II non-small cell lung cancer	4.23e-10		25
Inflammation of central nervous system	4.24e-10	1.989	99
Advanced adenocarcinoma	4.26e-10		54
Sphere formation of tumor cell lines	4.31e-10	0.981	51
Stage I non-small cell lung carcinoma	4.4e-10		24
Transport of D-glucose	4.69e-10	-0.806	36
B-cell leukemia	4.71e-10		156
Growth failure	4.78e-10	1.057	107
Cell movement of granulocytes	4.81e-10	-0.9	83
Anemia	5.08e-10	1.652	89
Concentration of hormone	5.21e-10	0.53	77
Oligodendroglioma	5.22e-10		231
Tumorigenesis of T lymphocytes	5.28e-10	0.882	124
Congenital encephalopathy	5.39e-10	-0.249	121
Chemotaxis	5.82e-10	-0.511	99
Apoptosis of mononuclear leukocytes	6.01e-10	1.219	70
Lymphocyte homeostasis	6.06e-10	-0.086	107
Advanced lung cancer	6.21e-10	-0.395	65
Lymphocyte migration	6.42e-10	0.275	83
Apoptosis of lymphoid cells	6.47e-10	1.329	68
Blood clot	6.56e-10	1.3	80
Familial neurodevelopmental disorder	6.59e-10		99
Chronic lymphocytic leukemia or small lymphocytic lymphoma or prolymphocytic leukemia	6.73e-10		186
Advanced uterine cancer	7.38e-10		23
Primary ovarian cancer	7.38e-10		23
Cell death of cardiomyocytes	7.44e-10	-1.713	50
Apoptosis of neurons	7.46e-10	1.022	88
Stage I-IIIA non-small cell lung cancer	7.65e-10		26
Migration of lymphatic system cells	7.66e-10	0.084	84
Metastatic gastrointestinal tract cancer	7.69e-10		70
Abnormal morphology of kidney	8.27e-10	-0.436	56
Formation of cytoskeleton	8.41e-10	1.249	79
Congenital anomalies of kidney and urinary tract	8.7e-10	-0.263	74
Formation of filaments	8.82e-10	1.778	84
Insulin sensitivity	8.93e-10	0.525	47
Early breast cancer	9.51e-10		23
Large-cell lymphoma	9.54e-10		77
Morphology of genital organ	9.59e-10		65
Diffuse large B-cell lymphoma	9.66e-10		72
Organ Degeneration	9.69e-10	1.162	119
T-cell non-Hodgkin lymphoma	9.7e-10	0.667	123
Abnormal morphology of urinary system	9.71e-10	-0.159	59
Proliferation of progenitor cells	9.75e-10	1.364	71
Metabolism of sterol	9.75e-10	-0.88	35
Function of muscle	9.78e-10	0.767	67
Interaction of leukocytes	1.02e-09	-0.486	74
S phase	1.02e-09	1.037	58
Cell death of heart cells	1.03e-09	-1.731	51
Cell movement of fibroblasts	1.03e-09	-0.564	50
Metastatic invasive breast cancer	1.06e-09		25
Quantity of connective tissue cells	1.07e-09	-0.466	57
Proliferation of lung cancer cell lines	1.07e-09	0.962	101
Cervical cancer	1.08e-09		131
Cell death of central nervous system cells	1.11e-09	0.528	60
Interaction of endothelial cells	1.12e-09	-0.112	47
Mass of genitourinary system	1.16e-09		69
Invasion of malignant tumor	1.16e-09	0.132	36
Experimentally-induced diabetes	1.17e-09		38
Grade 3 malignant glioma	1.17e-09		225
Estrogen receptor negative HER2 negative invasive breast cancer	1.18e-09		21
Tumorigenesis of secondary tumor	1.2e-09	0.447	33
Formation of lamellipodia	1.21e-09	0.993	41
Quantity of granulocytes	1.22e-09	-1.486	72
Cell movement of T lymphocytes	1.22e-09	0.293	64
Morphology of reproductive system	1.22e-09		76
Arrest in proliferation of cells	1.23e-09		46
Cell death of heart	1.25e-09	-1.656	52
Inflammation of gastrointestinal tract	1.25e-09	-1.361	140
Invasion of tumor cells	1.27e-09	0.371	40
Cervical tumor	1.27e-09		132
Apoptosis of lymphocytes	1.36e-09	1.235	67
Quantity of metal	1.37e-09	0.679	94
Abnormal morphology of cardiomyocytes	1.38e-09	-0.437	46
Quantity of antigen presenting cells	1.41e-09	1.212	73
Binding of leukocytes	1.41e-09	-0.393	73
Apoptosis of muscle cells	1.42e-09	-1.102	57
Cell death of liver cells	1.42e-09	0.991	48
Migration of tumor cells	1.43e-09	-0.989	49
Colitis	1.52e-09	-1.255	118
Abnormal morphology of lymphoid organ	1.65e-09	2.774	76
Gout	1.65e-09		40
Acute lymphoblastic leukemia	1.68e-09		147
Sclerotic lesion	1.77e-09	1.262	48
Adhesion of blood cells	1.8e-09	-0.563	72
Specific enzyme deficiency	1.82e-09		32
Mood disorders	1.87e-09	1.155	169
Phosphorylation of protein	1.89e-09	0.95	108
Quantity of bone marrow cells	1.9e-09	-1.43	42
Quantity of B lymphocytes	2.01e-09	-0.054	74
Plasma cell neoplasm	2.14e-09		136
Production of reactive oxygen species	2.24e-09	0.566	86
Quantity of insulin in blood	2.25e-09	0.923	43
Branching of neurons	2.27e-09	0.379	75
Enteritis	2.29e-09	-1.285	125
Advanced gastrointestinal tumor	2.31e-09		71
Advanced malignant gastrointestinal neoplasm	2.34e-09		70
Function of leukocytes	2.35e-09	0.948	82
Neuroectodermal tumor	2.39e-09	2.668	93
Infiltrating ductal carcinoma	2.43e-09		42
Gastroenteritis	2.43e-09	-1.393	129
Thrombus	2.47e-09	1.322	77
Primary breast carcinoma	2.48e-09		18
Cell proliferation of hematopoietic cell lines	2.54e-09	0.003	52
Low grade glioma	2.54e-09		43
T cell migration	2.6e-09	0.1	68
Proliferation of vascular smooth muscle cells	2.6e-09	1.143	41
HER2 negative invasive breast cancer	2.64e-09		22
Meningioma	2.67e-09		90
Pulmonary hypertension	2.73e-09	-0.74	46
Morphology of abdominopelvic fat	2.98e-09		30
Quantity of epithelial tissue	3.01e-09	-0.4	49
T cell homeostasis	3.11e-09	-0.037	101
Cell death of parenchymal cells	3.13e-09	1.259	40
Invasive ductal breast carcinoma	3.33e-09		41
Synthesis of DNA	3.47e-09	1.775	73
Development of sarcoma	3.52e-09	-0.391	75
Progression of malignant tumor	3.53e-09	-0.078	51
Adhesion of immune cells	3.55e-09	-0.229	68
Glycolysis	3.62e-09	1.328	62
Fertility	3.64e-09	-1.296	71
Invasive breast adenocarcinoma	3.64e-09		65
Relapsed metastasis	3.66e-09		17
Invasion of solid tumor	3.66e-09	1.652	36
Proliferation of B lymphocytes	3.77e-09	0.429	59
Primitive neuroectodermal tumor	4.13e-09	2.668	89
Cachexia	4.17e-09	0.473	30
Hypertension of blood vessel	4.17e-09	-0.74	48
Stage I cancer	4.21e-09		36
Apoptosis of lymphatic system cells	4.33e-09	1.395	70
Growth of embryo	4.41e-09	0.434	90
Inflammation of the large intestine	4.47e-09	-1.255	120
T cell development	4.5e-09	-0.071	99
Uterine serous papillary cancer	4.56e-09		43
Secretion of lipid	4.56e-09	-1.512	43
Binding of endothelial cells	4.7e-09	-0.243	45
Depressive disorder	4.75e-09	1.155	137
Export of molecule	4.8e-09	-0.43	58
