# Supplementary material for: Transcriptomic comparison on the mechanism of action of four major constituent cannabinoids in hemp extract
Source: J Cannabis Res. 2026 Apr 29;8:74. doi: 10.1186/s42238-026-00432-w (PMC13270906; doi:10.1186/s42238-026-00432-w)
Supplement: Supplementary file 4 — Supplementary Material 4. [file 42238_2026_432_MOESM4_ESM.xlsx]

## Sheet: Sheet0
Diseases and Disorders	CBC	CBD	CBG	CBN
Invasive cancer	4.01	1.408	-3.273	3.419
Metastasis	3.912	1.547	-2.996	3.389
Advanced malignant tumor	3.885	1.508	-2.915	3.323
Cancer of cells	3.725	1.809	-2.537	2.661
Metastasis of cells	3.659	1.123	-2.985	2.899
Neoplasia of tumor cell lines	3.654	1.216	-2.93	2.464
Cell transformation	3.837	1.041	-3.078	2.137
Metastasis of tumor cell lines	3.461	0.992	-2.828	2.777
Neoplasia of cells	3.416	0.983	-2.681	1.932
Invasive tumor	4.053	1.46	n/a	3.42
Neurogenic lesion	2.15	2.248	-2.534	1.934
Glucose metabolism disorder	1.762	2.356	-0.84	3.79
Nonhematologic malignant neoplasm	3.245	1.286	-1.833	2.252
Growth of tumor	2.188	1.731	-1.406	2.926
Brain lesion	1.998	2.275	-2.137	1.837
Growth of lesion	2.121	1.695	-1.44	2.857
Head and neck tumor	2.776	3.168	0.053	2.104
Invasion of tumor	3.539	n/a	-3.508	1.035
Cancer	3.466	1.708	n/a	2.835
Abnormal morphology of digestive system	2.177	1.316	1.592	2.872
Malignant solid tumor	3.343	1.884	-0.523	2.191
Extrapancreatic malignant tumor	2.857	1.406	-1.366	2.301
Soft tissue lesion	2.414	2.146	-1.801	1.452
Nervous system neoplasm	2.47	2.627	-0.891	1.806
Hepatic steatosis	3.017	0.627	0.224	3.925
Intracranial lesion	2.494	2.761	-0.447	2.081
Abnormal morphology of abdomen	1.884	1.937	1.28	2.674
Embryonal tumor	1.318	2.292	-1.019	2.854
Non-melanoma solid tumor	2.838	1.89	-0.496	2.256
Growth of solid tumor	1.839	1.649	-1.384	2.568
Development of head and neck tumor	1.086	2.328	2	1.901
Brain tumor	2.403	2.438	-0.447	1.993
Central nervous system cancer	1.811	1.455	-1.72	2.17
Central nervous system solid tumor	2.497	2.411	-0.473	1.51
Fibrosis	1.959	-0.807	-2.206	1.839
Carcinoma	2.438	0.921	-1.458	1.938
Solid tumor	3.005	2.294	-1.201	n/a
Abnormal morphology of head	0.777	2.469	1.667	1.573
Extracranial solid tumor	2.287	0.878	-1.367	1.891
Intraabdominal organ tumor	2.544	1.759	0.431	1.644
Digestive organ tumor	2.228	1.802	0.295	2.049
Development of carcinoma	2.516	1.889	-0.234	1.728
Growth of malignant tumor	1.378	1.291	-1.638	2.002
Liver tumor	2.248	1.275	-0.623	1.983
Hepatobiliary neoplasm	2.173	1.142	-0.76	1.889
Non rhabdoid tumor	2.22	1.37	-0.484	1.829
Bleeding	-0.851	1.656	3.058	0.043
Generation of tumor	2.063	1.368	-0.379	1.748
Non-hematological solid tumor	2.744	1.455	-1.255	n/a
Liver lesion	1.927	0.311	-1.144	2.046
Abdominal neoplasm	2.516	1.29	0.17	1.348
Tumorigenesis of tissue	2.13	0.635	-0.848	1.669
Intracranial neoplasm	2.494	2.761	n/a	n/a
Neuroendocrine tumor	0.79	1.757	2.104	0.502
Formation of epithelial neoplasm	2.053	1.359	-0.116	1.597
Tumorigenesis of epithelial neoplasm	2.053	1.359	-0.116	1.573
Extrapulmonary secondary neoplasm	2.083	0.78	-1.616	0.595
Psoriasis	-0.239	-1.633	-2.828	0.333
Breast or ovarian carcinoma	1.394	1.333	-0.152	2.131
Breast carcinoma	1.394	1.333	-0.152	2.114
Endocrine gland tumor	0.852	1.676	2.104	0.35
Invasion of malignant tumor	2.307	n/a	-2.539	0.132
Dysglycemia	n/a	0.455	0.658	3.861
Development of genital tumor	1.109	1.673	n/a	2.17
Breast or ovarian neoplasm	1.197	0.258	-2.306	1.185
Lymphoid cancer	1.752	2.076	0.488	0.627
Development of digestive organ tumor	1.34	1.27	0.086	2.192
Sarcoma	2.261	2.22	n/a	0.402
Connective tissue tumor	1.68	2.215	n/a	0.927
Inflammatory response	0.675	-1.709	-2.431	-0.002
Development of adenocarcinoma	1.806	2.026	0.518	0.455
Growth failure	0.759	0.453	2.498	1.057
Abdominal lesion	2.354	0.5	n/a	1.899
Mammary tumor	1.066	0.043	-2.628	0.971
Non-malignant disorder	0.738	0.8	0.935	2.185
Abnormal morphology of muscle	-2.055	-1.851	-0.059	-0.675
Viral Infection	0.07	2.474	-0.983	1.033
Lymphatic system tumor	1.885	2.097	0.062	0.506
Growth failure or short stature	0.524	n/a	3.011	1.01
Abnormal morphology of epithelial tissue	2.238	2.3	n/a	n/a
Digestive system cancer	1.134	1.056	-0.146	2.15
Neoplasia of carcinoma cell lines	3.391	1.001	n/a	n/a
Renal lesion	2.322	-0.222	-1.031	0.773
Extraadrenal retroperitoneal tumor	2.535	0.996	0.336	-0.45
Abnormal morphology of nervous system	-2.269	-0.159	1.103	-0.593
Abnormal metabolism	-0.449	n/a	-2.204	1.067
Liver cancer	0.83	0.326	-0.495	2.001
Malignant neoplasm of retroperitoneum	2.399	0.745	0	-0.489
Infection by RNA virus	0.602	2.603	-0.391	0.029
Brain cancer	0.643	0.721	n/a	2.078
Atherosclerosis	0.885	0.199	-2.177	0.168
Inflammation of nervous system	n/a	n/a	-1.227	2.085
Vaso-occlusion	0.574	0.182	-2.282	-0.144
Epithelial neoplasm	2.228	0.845	n/a	n/a
Occlusion of artery	0.365	0.092	-2.252	-0.302
Occlusion of blood vessel	0.358	0.048	-2.252	-0.302
Metastasis of carcinoma cell lines	2.94	n/a	n/a	n/a
Midline defect	-0.079	2.255	0.501	n/a
Chronic obstructive pulmonary disease	0.613	2.181	n/a	n/a
Abnormal morphology of lymphoid organ	n/a	n/a	n/a	2.774
Primitive neuroectodermal tumor	n/a	n/a	n/a	2.668
Neuroectodermal tumor	n/a	n/a	n/a	2.668
Urinary tract tumor	2.412	0	n/a	0.025
Growth of mammary tumor	n/a	n/a	-2.269	n/a
