# Supplementary material for: Transcriptomic comparison on the mechanism of action of four major constituent cannabinoids in hemp extract
Source: J Cannabis Res. 2026 Apr 29;8:74. doi: 10.1186/s42238-026-00432-w (PMC13270906; doi:10.1186/s42238-026-00432-w)
Supplement: Supplementary file 5 — Supplementary Material 5. [file 42238_2026_432_MOESM5_ESM.xlsx]

## Sheet: CBC
Diseases or Functions Annotation	p-value	z-score	# Molecules
Liver cancer	9.43e-85	0.83	1256
Liver tumor	9.18e-83	2.248	1367
Liver carcinoma	2.31e-82	0.739	1214
Hepatocellular carcinoma	1.63e-56	0.634	623
Hepatic steatosis	7.78e-27	3.017	180
Dysfunction of heart	1.35e-20	-0.71	146
Disorder of coronary artery	1.53e-20	n/a	206
Left ventricular dysfunction	6.68e-20	-1.174	133
Ventricular dysfunction	1.82e-19	-1.308	136
Coronary occlusion	3.04e-18	n/a	183
Fibrosis of liver	2.23e-17	0.834	133
Coronary artery disease	2.77e-17	n/a	179
Calcification of aortic valve	4.13e-17	n/a	84
Progressive intrahepatic cholestasis	7.27e-16	n/a	33
Low gamma glutamyltransferase cholestasis	6.13e-15	n/a	30
Progressive familial intrahepatic cholestasis type 1	1.8e-14	n/a	29
Glomerulosclerosis	3.04e-13	1.465	74
Infarction of heart	1.41e-12	-0.867	130
Myocardial infarction	1.48e-12	-0.695	129
Cell death of kidney cells	2.01e-12	1.85	111
Hepatitis B virus-related hepatocellular carcinoma	7.56e-12	n/a	39
Proliferation of liver cells	2.14e-11	1.37	64
Enlargement of heart	4.24e-11	-1.268	166
Cell death of kidney cell lines	9.91e-11	1.587	90
Cell death of liver	4.53e-10	0.406	77
Arrhythmia with structural heart disease	1.09e-09	0.277	89
Liver Damage	1.09e-09	-0.733	68
Necrosis of liver	1.82e-09	0.582	74
Hypertrophy of heart	2.68e-09	-1.276	103
Hepatomegaly	4.67e-09	1.315	32
Arrhythmia	6.23e-09	0.642	113
Fibrosis of kidney	1.43e-08	2.138	48
Nonalcoholic fatty liver disease	1.55e-08	1.188	76
Injury of kidney	1.61e-08	-0.244	58
Atrial fibrillation	2.71e-08	0.762	78
Failure of kidney	4.46e-08	1.493	71
Cirrhosis	4.78e-08	n/a	86
Cardiac fibrillation	5e-08	0.277	80
Damage of kidney	7.34e-08	-0.176	66
Cell death of liver cells	9.51e-08	0.61	60
Pulmonary hypertension	9.78e-08	-0.714	58
Hepatic injury	1.05e-07	-1.537	45
Proliferation of hepatocytes	1.27e-07	1.009	46
Chronic renal failure	1.88e-07	1.393	51
Inflammation of liver	2.13e-07	0.153	109
Hepatitis B surface antigen-negative hepatitis C virus negative hepatocellular carcinoma	3.21e-07	n/a	14
Supraventricular arrhythmia	3.29e-07	-0.128	80
Cell death of hepatocytes	3.56e-07	1.381	48
Cirrhosis of liver	4.3e-07	n/a	69
Enlargement of heart chamber	7.25e-07	0.259	53
Growth of liver tumor	8.29e-07	-0.35	34
Enlargement of heart ventricle	9.37e-07	0.105	52
Apoptosis of kidney cell lines	1.01e-06	1.653	62
Cell proliferation of kidney cell lines	1.15e-06	-0.414	53
Nephritis	1.59e-06	1.112	106
Activation of hepatic stellate cells	1.6e-06	1.341	24
Cholestasis	1.66e-06	0.059	42
Intrahepatic cholestasis	2.23e-06	n/a	37
Failure of heart	2.5e-06	0.844	90
End stage renal disease	4.67e-06	1.393	42
Pulmonary hypertensive arterial disease	5.22e-06	0.391	43
Ventricular hypertrophy	7.87e-06	0.619	39
Steatohepatitis	9.54e-06	1.849	33
Cell death of cardiomyocytes	9.85e-06	-0.965	56
Nephrotoxicity	1.12e-05	n/a	26
Congenital heart disease	1.14e-05	0.015	87
Proliferation of liver cancer cells	1.57e-05	-0.583	12
Dilated cardiomyopathy	1.6e-05	-0.461	87
Cell death of heart cells	1.61e-05	-0.98	57
Fibrosis of heart	1.67e-05	0.758	64
Proximal tubular toxicity	1.89e-05	n/a	23
Acute myocardial infarction	1.94e-05	n/a	35
Enlargement of heart cells	2.07e-05	-1.765	43
Proliferation of kidney cells	3.06e-05	-0.465	24
Primary biliary cirrhosis	3.12e-05	n/a	37
Apoptosis of liver	3.69e-05	0.82	42
Nephromegaly	3.72e-05	0.377	20
Nephrosis	3.73e-05	n/a	46
Liver Regeneration	4.29e-05	1.57	24
Child-Pugh class A liver tumor	4.37e-05	n/a	21
Enlargement of right ventricle	4.6e-05	1.2	18
Hepatocellular adenoma	4.63e-05	1.206	12
Interstitial fibrosis of kidney	4.97e-05	1.227	22
Hypertrophy of cardiac muscle	5.05e-05	-2.318	44
Development of liver tumor	5.37e-05	1.153	38
Enlargement of cardiomyocytes	5.37e-05	-1.765	38
Apoptosis of cardiomyocytes	6.24e-05	-0.62	47
Hypertrophy of heart cells	6.5e-05	-1.766	41
Focal necrosis of liver	7.2e-05	0.437	9
Dilation of heart ventricle	8.79e-05	0	12
Apoptosis of heart cells	9.21e-05	-0.76	48
Familial congenital heart disease	0.000105	0.437	46
Acute heart failure	0.000107	n/a	21
Dilation of heart chamber	0.000107	0.277	13
Proliferation of mesangial cells	0.000107	-0.748	17
Decreased localization of albumin	0.00012	n/a	6
Acute kidney injury	0.00012	0.152	28
Quantity of glutathione in liver	0.000125	0.426	10
Primary dilated cardiomyopathy	0.000128	n/a	32
Apoptosis of liver cells	0.000132	1.026	39
Primary pulmonary hypertension	0.000136	n/a	27
Benign neoplasm of liver	0.00014	1.478	13
Progressive familial intrahepatic cholestasis type 2	0.000149	n/a	5
Microvesicular hepatic steatosis	0.000154	1.294	14
Hypertrophy of cardiomyocytes	0.00017	-1.766	36
Apoptosis of kidney cells	0.000173	1.406	29
Growth of hepatocellular carcinoma	0.000209	-0.441	12
Proliferation of glomerular cells	0.000265	-1.003	18
Development of hepatocellular carcinoma	0.00027	0.758	30
Pulmonary embolism	0.000272	n/a	12
Hepatosplenic T-cell lymphoma	0.000272	n/a	12
Acute-on-chronic liver failure	0.00031	n/a	11
Apoptosis of hepatocytes	0.000329	1.685	33
Nonalcoholic steatohepatitis	0.000341	1.477	24
Necrosis of renal glomerulus	0.000341	1.18	19
Perivascular fibrosis	0.000352	-0.766	12
Cell death of renal glomerulus	0.000361	1.347	20
Focal segmental glomerulosclerosis	0.000404	-0.339	17
Child-Pugh class A hepatocellular carcinoma	0.000453	n/a	15
Enlargement of left ventricle	0.000492	-0.484	33
Membranous glomerulonephritis	0.000545	n/a	19
Autoimmune glomerulonephritis	0.000627	n/a	39
Cardiovascular toxicity	0.00066	n/a	15
Dilation of left ventricle	0.000672	-0.333	9
Familial arrhythmia	0.000782	n/a	30
Arrhythmogenic right ventricular cardiomyopathy	0.000876	n/a	13
Contact growth inhibition of kidney cell lines	0.0009	n/a	3
Arrest in growth of hepatocytes	0.0009	n/a	3
Secretion of taurocholic acid	0.0009	n/a	3
Degeneration of nephron	0.0009	n/a	3
Degeneration of kidney	0.000972	0	8
Liver metastasis	0.000978	0.302	21
Increased Levels of ALT	0.00101	-2.236	14
Increased Levels of Creatinine	0.00102	-1.635	16
Cytostasis of kidney cell lines	0.00111	0	4
Right ventricular hypertrophy	0.00137	1.234	11
Hypertrophy of ventricular myocytes	0.00137	-0.758	11
Stenosis of cardiac valve	0.00139	1.715	16
Hepatoblastoma	0.00153	n/a	30
Macrovesicular hepatic steatosis	0.00157	1.414	9
Glomerulonephritis	0.00161	0.515	76
Acute liver failure	0.00162	n/a	16
Locally advanced liver cholangiocarcinoma	0.00164	n/a	12
Cell death of glomerular cells	0.00166	1.226	17
Conotruncal heart malformations	0.00168	0.437	23
Cardiotoxicity	0.0017	n/a	14
Unresectable hepatocellular carcinoma	0.0017	n/a	14
Non-ST elevation myocardial infarction	0.0018	n/a	8
Cell death of liver cell lines	0.00185	-0.793	13
Susceptibility to myocardial infarction	0.00187	n/a	6
ST-elevation myocardial infarction	0.00191	n/a	18
Pyelonephritis	0.00235	n/a	5
Secretion of bile acid	0.00235	-1.667	5
Proliferation of hepatic stellate cells	0.00236	1.559	14
Apoptosis of renal tubule	0.00245	-0.687	15
Invasion of hepatocellular carcinoma	0.00258	n/a	9
Stenosis of coronary artery	0.00267	n/a	7
Apoptosis of liver cell lines	0.00306	-0.516	11
Increased localization of ALT	0.00306	-1.66	11
Failure of liver	0.00316	n/a	21
Increased Levels of AST	0.00321	-1.342	10
Idiopathic membranous nephropathy	0.00325	n/a	9
Ischemic acute kidney injury	0.00325	n/a	9
Left atrial appendage thrombosis	0.00334	n/a	3
Recurrent pulmonary embolism	0.00334	n/a	3
Endocarditis	0.00334	n/a	3
FGFR2 fusion positive liver cholangiocarcinoma	0.00334	n/a	3
FGFR2 fusion positive liver cancer	0.00334	n/a	3
Inoperable liver metastasis	0.00334	n/a	3
Alcoholic hepatitis	0.00339	n/a	12
Atrial or ventricular septal defect	0.00356	0.069	28
Associated pulmonary arterial hypertension	0.00359	n/a	7
Long-QT syndrome	0.00387	n/a	19
Decreased Levels of Albumin	0.00392	n/a	10
Hypertrophy of kidney	0.004	0.65	12
Atrial septal defect	0.00419	-0.594	13
Stenosis of mitral valve	0.00442	n/a	4
Proliferation of renal tubular epithelial cells	0.00442	-0.218	4
Cell viability of kidney cell lines	0.0045	-0.587	26
Increased activation of alkaline phosphatase	0.00481	0.238	16
BCLC stage B hepatocellular carcinoma	0.00499	n/a	9
Proliferation of biliary epithelial cells	0.00504	-0.152	8
Chronic heart failure	0.00521	n/a	11
Progressive liver metastasis	0.00539	n/a	6
Hypertrophy of kidney cells	0.00539	1.369	6
Apoptosis of renal glomerulus	0.00544	1.434	16
Renal ischemia-reperfusion injury	0.00549	-2.346	12
Brugada syndrome type 1	0.00609	n/a	9
Left ventricular dilation	0.00613	-1.414	16
Cardiorenal syndrome	0.00614	n/a	7
Apoptosis of glomerular cells	0.00631	1.256	15
Cardiac decompensation	0.00639	n/a	12
Interstitial fibrosis of heart	0.00644	-0.199	14
Proliferation of tubular cells	0.00724	0.557	6
Early stage primary biliary cirrhosis	0.00734	n/a	4
Rupture of heart	0.00734	-1.067	4
Hypertrophy of left ventricle	0.00755	0.587	20
Advanced stage cirrhosis	0.00775	n/a	3
Chronic allograft nephropathy	0.00783	n/a	7
Advanced liver tumor	0.0086	n/a	22
Dysfunction of kidney	0.00885	1.572	9
Proliferation of cardiac fibroblasts	0.00885	-0.087	9
Cholestatic alcoholic hepatitis	0.00932	n/a	2
Pulmonary venoocclusive disease type 1	0.00932	n/a	2
Progressive familial intrahepatic cholestasis type 4	0.00932	n/a	2
Severe renal fibrosis	0.00932	n/a	2
Hyalinization of renal glomerulus	0.00932	n/a	2
Adhesion of hepatic stellate cells	0.00932	n/a	2
Severe hepatomegaly	0.00932	n/a	2
Focal segmental glomerulosclerosis type 8	0.00932	n/a	2
Severe renal hypodysplasia	0.00932	n/a	2
Fanconi renotubular syndrome type 1	0.00932	n/a	2
Pulmonary venoocclusive disease type 2	0.00932	n/a	2
Metastatic liver cholangiocarcinoma	0.00938	n/a	14
Kidney graft failure	0.00947	n/a	10
Spontaneous coronary artery disease	0.00951	n/a	6
Pulmonary arterial hypertension associated with congenital heart disease	0.00951	n/a	6
Hepatitis C virus-related hepatocellular carcinoma	0.00951	n/a	8
Increased localization of AST	0.00951	-1.48	8
Child-Pugh class A liver cholangiocarcinoma	0.00984	n/a	7
Proliferation of cholangiocytes	0.00984	n/a	7
Inherited primary arrhythmia syndrome	0.0101	n/a	17
IgA nephropathy	0.0102	n/a	24
Syndromic arrhythmia	0.0107	n/a	27
Stenosis of semilunar valve	0.0109	n/a	13
Damage of renal tubule	0.0109	0.277	13
Abnormal morphology of coronary artery	0.011	n/a	5
Damage of tubulointerstitium	0.011	n/a	5
Ventricular septal defect	0.011	0.261	25
Idiopathic dilated cardiomyopathy	0.0113	n/a	11
Ischemic acute renal failure	0.0113	n/a	4
Abnormal morphology of podocytes	0.0113	-0.447	11
Multi vessel coronary artery disease	0.0122	n/a	6
BCLC stage C hepatocellular carcinoma	0.0125	n/a	9
Proliferative glomerulonephritis	0.0126	n/a	26
Autosomal dominant congenital heart disease	0.0126	n/a	15
Stenosis of aortic valve	0.0127	n/a	12
Increased Levels of Blood Urea Nitrogen	0.0138	-0.822	8
Advanced hepatocellular carcinoma	0.0139	n/a	13
Familial coronary artery disease	0.0144	n/a	3
Spontaneous lupus nephritis	0.0144	n/a	3
Long QT syndrome 2	0.0144	n/a	3
Non-valvular atrial fibrillation	0.0144	n/a	3
Hypertrophy of mesangial cells	0.0147	1	5
Dominant dilated cardiomyopathy	0.0148	n/a	11
Liver cholangiocarcinoma	0.0148	0.396	41
Acute decompensated heart failure	0.0149	n/a	10
Perivascular fibrosis of heart	0.0149	-0.61	7
Resectable liver cholangiocarcinoma	0.0155	n/a	6
Progression of hepatocellular carcinoma	0.0155	n/a	6
Degeneration of liver	0.0164	0.707	8
Cell death of renal tubule	0.0164	-1.197	17
Apoptosis of tubular cells	0.0169	0.429	11
Progressive hepatocellular carcinoma	0.0171	n/a	9
Primary liver cancer	0.0171	n/a	9
Unresectable liver cholangiocarcinoma	0.0175	n/a	13
Damage of heart	0.0177	-2.026	16
Familial glomerulopathy	0.0194	n/a	8
Metastatic liver cancer	0.0194	n/a	16
Left ventricular noncompaction	0.0198	n/a	9
Autosomal dominant dilated cardiomyopathy	0.0198	n/a	9
Hereditary nephritis	0.0217	n/a	7
Myocardial fibrosis	0.0227	1.387	8
Acute ST-elevation myocardial infarction	0.0228	n/a	4
Systemic lupus erythematosus nephritis	0.0228	n/a	9
Familial cardiac septal defect	0.023	n/a	12
Cardiomyopathy of left ventricle	0.023	n/a	12
Common atrium	0.0234	n/a	3
Early-onset premature coronary artery disease	0.0234	n/a	3
Cholestatic hepatitis	0.0234	n/a	3
Membranoproliferative glomerulonephritis	0.0234	n/a	3
Accumulation of bile acid	0.0234	n/a	3
Left ventricular thrombosis	0.0234	n/a	3
Spontaneous coronary artery dissection	0.0246	n/a	5
Decreased Levels of Potassium	0.0258	n/a	7
Child-Pugh class A advanced hepatocellular carcinoma	0.0258	n/a	7
Familial primary dilated cardiomyopathy	0.0262	n/a	9
Doxorubicin induced cardiomyopathy	0.0262	n/a	2
C3 glomerulopathy	0.0262	n/a	2
Tubulo-interstitial fibrosis of skeletal muscle	0.0262	n/a	2
Primary focal segmental glomerulosclerosis	0.0262	n/a	2
Familial juvenile hyperuricemic nephropathy type 4	0.0262	n/a	2
Susceptibility to coronary artery disease	0.0262	n/a	2
Rupture of myocardium	0.0262	n/a	2
Formation of liver metastasis	0.0262	n/a	2
Hematologic cancer of liver	0.0262	n/a	2
Size of glomerular crescent	0.0262	n/a	2
Infantile nephropathic cystinosis	0.0262	n/a	2
Proliferation of hepatic progenitor cells	0.0262	n/a	2
Unilateral renal agenesis	0.0262	n/a	2
Hepatotoxicity	0.0264	0.152	8
Abnormal morphology of renal glomerulus	0.0266	-0.447	20
Minimal change nephrotic syndrome	0.0287	n/a	6
Congenital long QT syndrome	0.0298	n/a	9
Chronic hepatitis C	0.0301	n/a	15
WHO functional class II-III pulmonary arterial hypertension	0.0305	n/a	4
Arrhythmogenic right ventricular dysplasia familial 9	0.0305	n/a	4
Non-rheumatic aortic stenosis	0.0305	n/a	4
Eisenmenger complex	0.0305	n/a	4
Ann Arbor stage I-IV hepatosplenic T-cell lymphoma	0.0308	n/a	5
Bicuspid aortic valve	0.0308	n/a	5
Small cell undifferentiated hepatoblastoma	0.0308	n/a	5
Variant angina	0.0308	n/a	5
Double outlet right ventricle	0.0322	n/a	10
Fibrosis of heart chamber	0.0339	-1.495	11
Nonfatal myocardial infarction	0.0343	n/a	6
Right ventricular dilatation	0.0343	n/a	6
Primary glomerulonephritis	0.0343	n/a	6
Migration of hepatic stellate cells	0.0343	0	6
Increased activation of ALT	0.0348	n/a	3
Adhesion of liver cells	0.0348	n/a	3
Flow of bile	0.0348	n/a	3
Generation of reactive oxygen species in liver	0.0348	n/a	3
Cell death of tubular cells	0.0349	0.137	12
Familial dilated cardiomyopathy	0.0354	n/a	16
Necrosis of renal tubule	0.0357	-0.687	15
Familial ventricular septal defect	0.0376	n/a	11
Ischemia/reperfusion-induced acute kidney injury	0.0379	n/a	5
Rheumatic carditis	0.0379	n/a	5
Interstitial fibrosis of left ventricle	0.0379	-0.776	5
WHO group I pulmonary arterial hypertension	0.0395	n/a	4
Recurrent myocardial infarction	0.0395	n/a	4
Diethylnitrosamine-induced hepatocellular carcinoma	0.0395	n/a	4
Proliferation of oval cells	0.0395	-0.849	4
Chronic active hepatitis	0.0399	n/a	8
Hypertrophy of renal glomerulus	0.0399	0.263	8
Left ventricular fibrosis	0.0399	-1.041	8
Cardiac death	0.0406	n/a	6
Metastatic hepatocellular carcinoma	0.0409	n/a	7
Apoptosis of mesangial cells	0.0409	0.478	7
Brugada syndrome	0.0448	n/a	10
Injury of renal glomerulus	0.0453	0.718	8
Paroxysmal atrial fibrillation	0.0476	n/a	6
Congestive heart failure	0.0476	0.339	24
Familial arrhythmogenic right ventricular dysplasia type 1	0.0485	n/a	3
Formation of hepatocellular adenoma	0.0485	n/a	3
Severe hepatic steatosis	0.0485	n/a	3
Compensated cirrhosis	0.0485	n/a	3
Inflammatory hepatocellular adenoma	0.049	n/a	2
Congestion of liver	0.049	n/a	2
Lipopolysaccharide hepatocellular cholestasis	0.049	n/a	2
Delay in regeneration of liver	0.049	n/a	2
Bile duct proliferation	0.049	n/a	2
Quantity of apoptotic hepatocytes	0.049	n/a	2
Familial heart failure	0.049	n/a	2
Chronic hepatic injury	0.049	n/a	2
Secretion of bile salt	0.049	n/a	2
Severe dilated cardiomyopathy	0.049	n/a	2
Dilated cardiomyopathy 3B	0.049	n/a	2
Cell viability of cardiomyocytes	0.0497	0.61	10
Familial primary pulmonary hypertension	0.0498	n/a	4
Pulmonary arterial hypertension with connective tissue disorder	0.0498	n/a	4

## Sheet: CBD
Diseases or Functions Annotation	p-value	z-score	# Molecules
Liver tumor	4.99e-77	1.275	1086
Liver cancer	8.48e-77	0.326	996
Liver carcinoma	3.57e-74	0.826	962
Hepatocellular carcinoma	1.1e-46	0.213	488
Hepatic steatosis	9.19e-19	0.627	134
Proliferation of liver cells	1.45e-15	-0.21	62
Dysfunction of heart	5.16e-15	0.28	110
Cell death of liver	1.95e-14	-0.691	74
Necrosis of liver	4.63e-14	-0.284	72
Cell death of kidney cells	7.29e-14	0.455	96
Fibrosis of liver	2.03e-13	-1.181	102
Left ventricular dysfunction	3.14e-13	0.299	97
Ventricular dysfunction	7.54e-13	0.29	99
Injury of kidney	1.62e-12	-0.313	57
Disorder of coronary artery	2.61e-12	n/a	147
Cell death of hepatocytes	5.61e-12	0.595	50
Cell death of kidney cell lines	6.2e-12	0.337	78
Enlargement of heart	8.39e-12	-0.727	138
Cell death of liver cells	9.62e-12	0.114	59
Infarction of heart	1.24e-11	-0.335	105
Myocardial infarction	1.53e-11	-0.538	104
Failure of heart	1.59e-11	0.211	89
Proliferation of hepatocytes	2.62e-11	0.009	46
Damage of kidney	2.8e-11	-0.422	63
Coronary occlusion	7.99e-11	n/a	130
Pulmonary hypertension	1.22e-10	-1.153	55
Coronary artery disease	1.71e-10	n/a	128
Cell death of heart cells	3.21e-10	-1.988	59
Apoptosis of heart cells	3.3e-10	-1.24	53
Calcification of aortic valve	4.35e-10	n/a	58
Congenital heart disease	8.39e-10	1.146	84
Growth of liver tumor	1.18e-09	0.551	34
Arrhythmia	1.19e-09	0.517	95
Cell death of cardiomyocytes	1.45e-09	-1.744	56
Apoptosis of cardiomyocytes	1.77e-09	-0.846	50
Hepatitis B virus-related hepatocellular carcinoma	3.32e-09	n/a	30
Apoptosis of liver	4.06e-09	-0.942	44
Liver Damage	8.64e-09	-1.306	55
Pulmonary hypertensive arterial disease	9.6e-09	-0.537	42
Apoptosis of hepatocytes	1.68e-08	-0.142	37
Hypertrophy of heart	2.56e-08	-0.601	82
Apoptosis of liver cells	2.92e-08	-0.406	41
Familial congenital heart disease	3.16e-08	1.664	47
Glomerulosclerosis	3.33e-08	-0.598	52
Apoptosis of kidney cell lines	4.21e-08	0.893	55
Arrhythmia with structural heart disease	6.54e-08	n/a	69
Acute kidney injury	6.83e-08	-1	30
Inflammation of liver	1.06e-07	-1.356	90
Failure of kidney	1.07e-07	-0.487	58
Nonalcoholic fatty liver disease	2.23e-07	1.463	60
Hepatomegaly	2.32e-07	-0.777	25
Supraventricular arrhythmia	2.99e-07	-0.555	66
Arrhythmia of atrium	3.33e-07	n/a	64
Atrial fibrillation	5.34e-07	n/a	61
Dilated cardiomyopathy	1.01e-06	-0.496	75
Nephrotoxicity	1.06e-06	n/a	24
Cell proliferation of kidney cell lines	1.31e-06	0.804	44
Enlargement of heart ventricle	1.32e-06	0.461	43
Low gamma glutamyltransferase cholestasis	1.61e-06	n/a	17
Growth of hepatocellular carcinoma	2.43e-06	-0.439	13
Proximal tubular toxicity	3.21e-06	n/a	21
Primary pulmonary hypertension	3.58e-06	n/a	26
Heart septal defect	4.03e-06	1.365	31
Progressive familial intrahepatic cholestasis type 1	4.82e-06	n/a	16
Acute liver failure	5.23e-06	n/a	18
Fibrosis of kidney	5.32e-06	-0.232	35
Fibrosis of heart	5.55e-06	0.408	54
Liver Regeneration	5.91e-06	0.791	22
Liver metastasis	6.96e-06	0.277	22
Atrial or ventricular septal defect	6.97e-06	1.358	30
Progressive intrahepatic cholestasis	9.71e-06	n/a	17
Failure of liver	9.82e-06	-1.067	23
Conotruncal heart malformations	1.14e-05	1.792	24
Nephromegaly	1.15e-05	-0.39	18
Ventricular hypertrophy	1.49e-05	0.379	32
Nephritis	1.81e-05	0.235	82
Cirrhosis of liver	2.05e-05	n/a	52
Enlargement of right ventricle	2.21e-05	1.876	16
Congestive heart failure	3e-05	-0.11	29
Hepatic injury	4.15e-05	-1.802	32
Ventricular septal defect	4.45e-05	1.524	27
Long-QT syndrome	4.91e-05	n/a	20
Proliferation of liver cancer cells	4.93e-05	-0.24	10
Chronic renal failure	8.28e-05	-0.279	36
Ischemic acute kidney injury	8.97e-05	n/a	10
Enlargement of heart cells	9.02e-05	-1.774	34
Development of liver tumor	9.07e-05	1.207	31
Enlargement of cardiomyocytes	9.07e-05	-1.774	31
Cirrhosis	9.44e-05	n/a	60
Damage of renal glomerulus	9.52e-05	-0.231	13
Development of hepatocellular carcinoma	0.000105	0.82	26
Cardiotoxicity	0.000113	n/a	14
Atrial septal defect type 1	0.000139	n/a	4
Hypertrophy of heart cells	0.000144	-1.636	33
Hypertrophy of cardiomyocytes	0.000148	-1.636	30
Steatohepatitis	0.000158	-0.508	25
Proliferation of hepatic stellate cells	0.000163	0.442	14
Injury of renal glomerulus	0.000173	-0.181	11
Microvesicular hepatic steatosis	0.000178	-0.308	12
Activation of hepatic stellate cells	0.000184	-1.976	17
Persistent truncus arteriosus	0.000201	1.206	10
Apoptosis of kidney cells	0.000216	1.182	24
Syndromic arrhythmia	0.000231	n/a	27
Quantity of liver tumor	0.000243	-0.711	15
Acute heart failure	0.000281	n/a	17
Decreased Levels of Potassium	0.000289	n/a	9
Hypertrophy of cardiac muscle	0.00033	-2.172	34
Autosomal dominant congenital heart disease	0.000331	n/a	16
Interstitial fibrosis of kidney	0.000369	-0.518	17
Cell death of renal tubule	0.000399	-1.909	18
Tubulo-interstitial fibrosis of skeletal muscle	0.000402	n/a	3
Right ventricular dilatation	0.000406	n/a	8
Migration of hepatic stellate cells	0.000406	-0.342	8
Increased Levels of AST	0.00041	-0.745	10
Acute myocardial infarction	0.000415	n/a	26
Child-Pugh class A liver tumor	0.000438	n/a	16
Intrahepatic bile duct cancer	0.000469	1.473	39
Hepatosplenic T-cell lymphoma	0.000511	n/a	10
Apoptosis of renal tubule	0.000518	-1.127	14
Quantity of glutathione in liver	0.00054	1.89	8
Renal ischemia-reperfusion injury	0.000561	-1.306	12
Primary dilated cardiomyopathy	0.000562	n/a	25
Familial arrhythmia	0.000672	n/a	25
Diethylnitrosamine-induced liver tumor	0.000673	n/a	6
Pyelonephritis	0.00069	n/a	5
Cell viability of heart cells	0.000694	0.945	13
Acute-on-chronic liver failure	0.000775	n/a	9
BCLC stage B hepatocellular carcinoma	0.000775	n/a	9
Cell death of glomerular cells	0.00078	1.227	15
Nephrosis	0.000783	n/a	34
Liver cholangiocarcinoma	0.000797	1.473	38
Primary liver cirrhosis	0.000929	n/a	27
Cell viability of cardiomyocytes	0.000929	0.711	12
Increased Levels of ALT	0.000929	-0.823	12
Familial cardiac septal defect	0.000942	n/a	13
Quantity of hepatocellular carcinoma	0.000943	-0.896	10
Cell death of renal glomerulus	0.000953	1.417	16
Increased Levels of Alkaline Phosphatase	0.000953	-1.244	16
Cholestasis	0.00102	1.117	28
Acute renal failure	0.00115	n/a	15
Bleeding of liver	0.00119	-0.853	9
Familial dilated cardiomyopathy	0.00125	n/a	17
Sudden cardiac death	0.00133	n/a	7
Enlargement of left ventricle	0.00135	1.013	26
Increased localization of ALT	0.00137	-1.444	10
Hepatotoxicity	0.00146	-0.927	9
Hepatitis B surface antigen-negative hepatitis C virus negative hepatocellular carcinoma	0.00147	n/a	8
Early stage liver cancer	0.00152	n/a	3
Inoperable liver metastasis	0.00152	n/a	3
Adhesion of liver cells	0.00163	n/a	4
Double outlet right ventricle	0.00171	n/a	11
Primary biliary cirrhosis	0.00183	n/a	26
End stage renal disease	0.00184	-0.279	28
Increased localization of AST	0.00184	-0.822	8
Increased Levels of Creatinine	0.0019	-0.961	13
Familial ventricular septal defect	0.00197	n/a	12
Dominant dilated cardiomyopathy	0.002	n/a	11
Liver Hypoplasia	0.0023	-2.562	10
Familial atrial septal defect	0.00248	n/a	5
Diethylnitrosamine-induced hepatocellular carcinoma	0.00248	n/a	5
Ischemia/reperfusion-induced acute kidney injury	0.00252	n/a	6
Nonalcoholic steatohepatitis	0.00254	1.067	18
Hypertrophy of renal glomerulus	0.00257	-0.652	9
Increased activation of alkaline phosphatase	0.00257	-1.689	14
Hypertrophy of ventricular myocytes	0.00257	-2.242	9
Cell viability of kidney cell lines	0.00275	1.387	22
Apoptosis of renal glomerulus	0.00289	1.47	14
Dilation of heart chamber	0.00307	-0.333	9
Proliferation of kidney cells	0.00323	-0.856	16
Focal necrosis of liver	0.00331	0	6
Familial primary pulmonary hypertension	0.0035	n/a	5
Susceptibility to myocardial infarction	0.0035	n/a	5
Unresectable liver metastasis	0.00358	n/a	3
Apoptosis of HCMEC cells	0.00358	n/a	3
Proliferation of liver	0.00358	n/a	3
Necrosis of renal tubule	0.00362	-1.393	15
Arrhythmogenic right ventricular cardiomyopathy	0.00367	n/a	10
Apoptosis of glomerular cells	0.00398	1.272	13
Increased Levels of Red Blood Cells	0.00402	-0.952	18
Familial glomerulopathy	0.00406	n/a	8
Dilation of heart ventricle	0.00406	0	8
Child-Pugh class A hepatocellular carcinoma	0.00408	n/a	11
Atrial septal defect	0.00408	0.248	11
Associated pulmonary arterial hypertension	0.00427	n/a	6
Interrupted aortic arch	0.00433	n/a	4
Ischemic acute renal failure	0.00433	n/a	4
Unresectable hepatocellular carcinoma	0.00465	n/a	11
Congenital anomaly of aortic arch	0.00478	n/a	5
Hypoplasia of trabeculae carne	0.00485	0.493	8
Hypertrophy of kidney	0.00489	-0.135	10
Familial primary dilated cardiomyopathy	0.00499	n/a	9
Hereditary nephritis	0.00531	n/a	7
Hepatoblastoma	0.0054	n/a	23
Pulmonary venoocclusive disease type 1	0.00545	n/a	2
Collapsing glomerulopathy	0.00545	n/a	2
Fanconi renotubular syndrome type 1	0.00545	n/a	2
Pulmonary venoocclusive disease type 2	0.00545	n/a	2
Congenital long QT syndrome	0.00581	n/a	9
Hydronephrosis	0.00594	1.822	15
Resectable liver metastasis	0.00678	n/a	3
Spontaneous lupus nephritis	0.00678	n/a	3
Adhesion of hepatocytes	0.00678	n/a	3
Long QT syndrome 2	0.00678	n/a	3
Dysfunction of liver	0.00678	n/a	3
Size of liver tumor	0.00679	-1.432	6
Hypoplasia of heart chamber	0.00731	0.566	10
Locally advanced liver cholangiocarcinoma	0.00775	n/a	9
Chronic heart failure	0.00775	n/a	9
BCLC stage C hepatocellular carcinoma	0.00794	n/a	8
Progressive liver metastasis	0.00828	n/a	5
Hypertrophy of kidney cells	0.00828	0.342	5
Left ventricular dilation	0.0084	-0.655	13
Cardiomyopathy of left ventricle	0.00853	n/a	11
Collagen type IV inherited nephropathy	0.00905	n/a	4
Right ventricular hypertrophy	0.00925	1.609	8
Metastatic liver cancer	0.0098	n/a	14
Child-Pugh class A liver cholangiocarcinoma	0.0102	n/a	6
Romano-Ward Long QT syndrome	0.0106	n/a	5
Small cell undifferentiated hepatoblastoma	0.0106	n/a	5
Metastatic hepatocellular carcinoma	0.0108	n/a	7
Hypertrophy of left ventricle	0.0112	1.576	16
Left ventricular noncompaction	0.0123	n/a	8
Autosomal dominant dilated cardiomyopathy	0.0123	n/a	8
Hypoplasia of kidney	0.0123	0.97	13
Dilation of left ventricle	0.0124	-0.816	6
Alcoholic hepatitis	0.013	n/a	9
Spontaneous coronary artery disease	0.0133	n/a	5
Pulmonary arterial hypertension associated with congenital heart disease	0.0133	n/a	5
Brugada syndrome type 1	0.0148	n/a	7
Intrahepatic cholestasis	0.0149	n/a	21
Contact growth inhibition of kidney cell lines	0.0155	n/a	2
Goodpasture syndrome	0.0155	n/a	2
Primary focal segmental glomerulosclerosis	0.0155	n/a	2
Congenital malformation of aortic valve	0.0155	n/a	2
Familial juvenile hyperuricemic nephropathy type 4	0.0155	n/a	2
Susceptibility to coronary artery disease	0.0155	n/a	2
Formation of liver metastasis	0.0155	n/a	2
Advanced stage hepatic steatosis	0.0155	n/a	2
Liver Edema	0.0155	n/a	2
Focal segmental glomerulosclerosis	0.0161	n/a	11
Apoptosis of liver cell lines	0.0161	-1.134	8
Injury of podocytes	0.0164	0.485	5
Size of hepatocellular carcinoma	0.0164	-1.067	5
Hypoplasia of heart ventricle	0.0165	0.295	9
Oxidative stress response of heart	0.017	n/a	3
Nonsyndromic arrhythmogenic right ventricular cardiomyopathy	0.017	n/a	3
Proliferation of biliary epithelial cells	0.0175	n/a	6
Metastatic liver cholangiocarcinoma	0.0177	n/a	11
Cell death of liver cell lines	0.0185	-1.51	9
Advanced liver tumor	0.0187	n/a	17
Increased Levels of Hematocrit	0.0191	-0.607	14
Glomerulonephritis	0.0193	-0.463	55
BCLC stage C advanced hepatocellular carcinoma	0.0199	n/a	5
Resectable liver cholangiocarcinoma	0.0199	n/a	5
Progression of hepatocellular carcinoma	0.0199	n/a	5
Proliferation of heart cells	0.0204	-0.72	22
Child-Pugh class A advanced hepatocellular carcinoma	0.0239	n/a	6
Abnormal morphology of mesangial matrix	0.0239	n/a	6
Transposition of great vessels	0.0239	0.747	5
Inherited primary arrhythmia syndrome	0.024	n/a	13
Metastasis of hepatocellular carcinoma	0.0241	n/a	3
Autosomal dominant catecholaminergic polymorphic ventricular tachycardia	0.0241	n/a	3
Severe hepatic steatosis	0.0241	n/a	3
Early stage primary biliary cirrhosis	0.0241	n/a	3
Growth of liver cholangiocarcinoma	0.0245	1.473	10
Damage of renal tubule	0.0245	0.798	10
Proliferation of cardiomyocytes	0.025	-0.836	18
Inflammation of heart	0.0255	-0.199	9
Invasion of hepatocellular carcinoma	0.0276	n/a	6
Failure of heart looping	0.0276	-0.64	6
Non-conotruncal heart defect	0.028	0.537	13
Autosomal dominant arrhythmogenic right ventricular cardiomyopathy	0.0284	n/a	5
Cardiorenal syndrome	0.0284	n/a	5
Advanced hepatocellular carcinoma	0.0295	n/a	10
Metastatic malignant colorectal neoplasm to the liver	0.0295	n/a	2
Nephrotoxic acute renal failure	0.0295	n/a	2
Atrial hypertrophy	0.0295	n/a	2
Delay in regeneration of liver	0.0295	n/a	2
Endocarditis	0.0295	n/a	2
FGFR2 fusion positive liver cholangiocarcinoma	0.0295	n/a	2
FGFR2 fusion positive liver cancer	0.0295	n/a	2
Dilated cardiomyopathy 3B	0.0295	n/a	2
Familial ventricular arrhythmia	0.0317	n/a	6
Cell death of tubular cells	0.0322	-0.711	10
Hypertrophy of glomerular cells	0.0324	-0.277	4
Dysfunction of cardiomyocytes	0.0325	n/a	3
Primary pulmonary hypertension 1	0.0325	n/a	3
Decreased localization of albumin	0.0325	n/a	3
Primum atrial septal defect	0.0325	n/a	3
Alport syndrome	0.0325	n/a	3
Familial ventricular tachycardia	0.0335	n/a	5
Locally advanced hepatocellular carcinoma	0.0335	n/a	5
Wolff-Parkinson-White syndrome	0.0341	n/a	9
Unresectable liver cholangiocarcinoma	0.0351	n/a	10
Injury of renal tubule	0.0362	0.2	6
Increased Levels of Blood Urea Nitrogen	0.0362	-1.671	6
Proliferation of cholangiocytes	0.039	n/a	5
Spontaneous coronary artery dissection	0.0393	n/a	4
Patent ductus arteriosus	0.0393	n/a	4
Degeneration of liver	0.0411	-0.239	6
Stenosis of cardiac valve	0.0414	n/a	10
Hyperplasia of heart	0.0423	n/a	3
Secretion of bile acid	0.0423	n/a	3
Familial left ventricular noncompaction	0.045	n/a	5
Perimembranous ventricular septal defect	0.045	2.213	5
Apoptosis of podocytes	0.0454	0.294	7
Stenosis of pulmonary artery	0.0469	n/a	2
Experimental crescentic glomerulonephritis	0.0469	n/a	2
Post-operative acute kidney injury	0.0469	n/a	2
Familial patent ductus arteriosus	0.0469	n/a	2
Mitogenesis of hepatic stellate cells	0.0469	n/a	2
Torsades de pointes	0.0469	n/a	2
Congenital malformation of pulmonary valve	0.0469	n/a	2
Cisplatin-induced acute kidney injury	0.0469	n/a	2
Symptomatic stage persistent atrial fibrillation	0.0469	n/a	2
Autosomal dominant polycystic liver disease	0.047	n/a	4
Ann Arbor stage I-IV hepatosplenic T-cell lymphoma	0.047	n/a	4
Bicuspid aortic valve	0.047	n/a	4

## Sheet: CBG
Diseases or Functions Annotation	p-value	z-score	# Molecules
Liver cancer	9.3e-35	-0.495	325
Liver carcinoma	6.51e-34	-0.067	315
Liver tumor	3.72e-33	-0.623	348
Hepatocellular carcinoma	9.59e-24	-1.161	169
Hepatic steatosis	4.87e-14	0.224	56
Ventricular dysfunction	1.37e-12	0.033	46
Dysfunction of heart	1.47e-12	-0.319	48
Left ventricular dysfunction	4.4e-12	-0.071	44
Damage of kidney	1.03e-11	-0.691	32
Injury of kidney	2.64e-11	-0.666	28
Inflammation of liver	1.03e-10	-1.02	45
Enlargement of heart	2.25e-10	0.511	57
Failure of kidney	4.37e-10	-1.118	31
Enlargement of heart ventricle	1.54e-09	0.329	25
Pulmonary hypertension	1.95e-09	-0.937	26
Hypertrophy of heart	4.38e-09	-0.266	38
Pulmonary hypertensive arterial disease	1.82e-08	n/a	21
Proliferation of liver cells	5.01e-08	-1.844	23
Enlargement of left ventricle	1.78e-07	0.525	18
Ventricular hypertrophy	3.09e-07	0.317	18
Liver Damage	3.13e-07	-0.111	24
Acute kidney injury	3.94e-07	0	15
Ischemic acute kidney injury	4.34e-07	n/a	8
Dilated cardiomyopathy	5.8e-07	1.292	33
Infarction of heart	6.57e-07	-0.469	38
Hypertrophy of heart cells	7.17e-07	-0.21	19
Fibrosis of liver	1.04e-06	-0.578	35
Proliferation of hepatocytes	1.14e-06	-1.201	18
Calcification of aortic valve	1.15e-06	n/a	23
Nonalcoholic fatty liver disease	1.36e-06	1.408	26
Congenital heart disease	1.38e-06	-0.576	32
Myocardial infarction	1.38e-06	-0.822	37
Disorder of coronary artery	1.44e-06	n/a	50
Steatohepatitis	1.61e-06	-0.128	15
Fibrosis of heart	1.94e-06	-0.989	25
Glomerulosclerosis	1.98e-06	-1.167	22
Hypertrophy of cardiomyocytes	2.07e-06	-0.21	17
Cell death of kidney cells	2.22e-06	-0.409	32
Liver metastasis	3.35e-06	-1	12
Idiopathic and/or familial pulmonary arterial hypertension	3.96e-06	n/a	14
Failure of heart	4.29e-06	-1.038	31
Primary pulmonary hypertension	7.01e-06	n/a	13
Hypertrophy of cardiac muscle	9.8e-06	-0.421	18
Nonalcoholic steatohepatitis	1.13e-05	0.762	12
Cell death of renal tubule	1.36e-05	-1.491	11
Adhesion of liver cells	1.49e-05	n/a	4
Alcoholic hepatitis	1.63e-05	n/a	8
Child-Pugh class A liver tumor	1.69e-05	n/a	10
Damage of renal glomerulus	1.88e-05	-0.912	8
Activation of hepatic stellate cells	2.08e-05	-2.138	10
Apoptosis of kidney cells	2.42e-05	0.359	13
Coronary artery disease	3.21e-05	n/a	42
Injury of renal glomerulus	3.24e-05	-0.57	7
Nephritis	3.28e-05	0.089	33
Chronic renal failure	3.95e-05	-1.51	17
Necrosis of renal tubule	4.1e-05	-1.177	10
Ischemic acute renal failure	4.31e-05	n/a	4
Failure of liver	4.63e-05	n/a	11
Progressive familial intrahepatic cholestasis type 1	4.76e-05	n/a	8
Hepatic injury	4.8e-05	-0.98	15
Hypertrophy of left ventricle	5.02e-05	1.234	11
Apoptosis of heart cells	6.24e-05	-1.12	18
Growth of liver tumor	8.8e-05	0.346	12
Microvesicular hepatic steatosis	9.05e-05	1.387	7
Acute renal failure	9.36e-05	n/a	9
Necrosis of renal glomerulus	9.36e-05	1.066	9
Left ventricular dilation	9.36e-05	-1	9
Acute-on-chronic liver failure	0.000102	n/a	6
Arrhythmia	0.000112	1.067	31
Heart septal defect	0.000129	0	13
Advanced hepatocellular carcinoma	0.000131	n/a	8
Cell death of liver	0.000131	-0.253	21
Advanced liver tumor	0.000173	n/a	11
Interstitial fibrosis of kidney	0.000189	-1.51	9
Renal ischemia-reperfusion injury	0.000191	-1.387	7
Adhesion of hepatocytes	0.000199	n/a	3
Acute liver failure	0.000214	n/a	8
Injury of kidney cells	0.000223	-0.243	5
Damage of heart	0.000223	-1.89	9
Fibrosis of kidney	0.00025	-1.406	14
Necrosis of liver	0.000252	-0.056	20
Familial congenital heart disease	0.000335	n/a	16
Apoptosis of cardiomyocytes	0.000364	-0.636	16
Increased Levels of Albumin	0.000381	-0.6	5
Atrial or ventricular septal defect	0.000389	0	12
Cell death of glomerular cells	0.0004	0.788	8
Increased activation of alkaline phosphatase	0.000435	-1.958	8
Acute myocardial infarction	0.000456	n/a	12
Aborted sudden cardiac death	0.000479	n/a	2
Cell death of liver cells	0.000484	-0.06	17
Cell viability of heart cells	0.000493	-0.365	7
Cardiomyopathy of left ventricle	0.000596	n/a	7
Invasion of hepatocellular carcinoma	0.000613	n/a	5
Apoptosis of kidney cell lines	0.000629	-0.374	18
Enlargement of right ventricle	0.000653	1.982	7
Damage of renal tubule	0.000653	-0.739	7
Ann Arbor stage I-IV hepatosplenic T-cell lymphoma	0.000681	n/a	4
Small cell undifferentiated hepatoblastoma	0.000681	n/a	4
End stage renal disease	0.000824	-1.51	13
Ischemia/reperfusion-induced acute kidney injury	0.000836	n/a	4
Ventricular septal defect	0.000837	0	11
Cell death of tubular cells	0.00085	-0.239	7
Apoptosis of renal tubule	0.00085	-1.912	7
Injury of podocytes	0.00101	0.13	4
Resectable liver cholangiocarcinoma	0.00122	n/a	4
Familial arrhythmia	0.00131	n/a	11
Secretion of taurocholic acid	0.00142	n/a	2
Apoptosis of glomerular cells	0.0015	1.195	7
Secretion of bile acid	0.00151	n/a	3
Pyelonephritis	0.00151	n/a	3
Cell viability of cardiomyocytes	0.00166	-0.784	6
BCLC stage C hepatocellular carcinoma	0.00173	n/a	5
Hepatosplenic T-cell lymphoma	0.00173	n/a	5
Apoptosis of liver	0.00173	-1.236	13
Cholestasis	0.00183	n/a	12
Familial dilated cardiomyopathy	0.00183	n/a	8
Hypertrophy of ventricular myocytes	0.00194	-1.296	5
Child-Pugh class A hepatocellular carcinoma	0.00198	n/a	6
Cell death of hepatocytes	0.00201	-0.154	13
Liver Regeneration	0.00207	-1.195	8
Cardiotoxicity	0.00216	n/a	6
Arrhythmia with structural heart disease	0.00219	n/a	21
Child-Pugh class A liver cholangiocarcinoma	0.00233	n/a	4
Non-rheumatic aortic stenosis	0.00254	n/a	3
Congestion of liver	0.00279	n/a	2
Increased secretion of albumin	0.00279	n/a	2
Progressive crescentic glomerulonephritis	0.00279	n/a	2
Inoperable liver metastasis	0.00279	n/a	2
Proliferation of heart cells	0.0029	1.214	11
Glomerulonephritis	0.0033	0.218	23
Apoptosis of liver cells	0.00341	-1	12
Cell death of kidney cell lines	0.00342	-0.307	20
Proliferation of biliary epithelial cells	0.00351	n/a	4
Acute heart failure	0.00365	n/a	7
Primary dilated cardiomyopathy	0.00389	n/a	10
Abnormal morphology of coronary artery	0.00391	n/a	3
Damage of tubulointerstitium	0.00391	n/a	3
Macrovesicular hepatic steatosis	0.00398	1	4
Apoptosis of HCMEC cells	0.00459	n/a	2
Atrial septal defect type 1	0.00459	n/a	2
Intrahepatic cholestasis	0.0046	n/a	10
Increased localization of AST	0.00504	-1	4
Arrhythmogenic right ventricular cardiomyopathy	0.00508	n/a	5
Congestive heart failure	0.00519	-0.152	10
Inherited primary arrhythmia syndrome	0.0052	n/a	7
Development of liver tumor	0.00537	-0.78	11
Proliferation of cardiomyocytes	0.00546	0.579	9
Syndromic arrhythmia	0.00562	n/a	10
Dilated cardiomyopathy 1A	0.00564	n/a	4
Hypertrophy of kidney	0.00599	-1.455	5
Injury of renal tubule	0.00628	n/a	4
Cell death of renal tubular epithelial cells	0.00628	-0.762	4
Spontaneous lupus nephritis	0.00678	n/a	2
Liver cholangiocarcinoma	0.00679	1.987	14
Dominant dilated cardiomyopathy	0.00701	n/a	5
Long-QT syndrome	0.00721	n/a	7
Proliferation of kidney cells	0.00721	-0.647	7
Nephromegaly	0.00732	-1.455	6
Brugada syndrome type 1	0.00771	n/a	4
Ventricular remodeling	0.00771	n/a	4
Brugada syndrome	0.00815	n/a	5
Development of hepatocellular carcinoma	0.00859	-0.861	9
Pulmonary arterial hypertension associated with congenital heart disease	0.00904	n/a	3
Heritable pulmonary artery hypertension	0.00934	n/a	4
Cholestatic hepatitis	0.00936	n/a	2
Growth of hepatocellular carcinoma	0.0102	n/a	4
Unresectable hepatocellular carcinoma	0.0108	n/a	5
Right ventricular hypertrophy	0.0122	n/a	4
Hypertrophy of renal glomerulus	0.0122	-1.953	4
Perivascular fibrosis	0.0122	-1.96	4
Oxidative stress response of heart	0.0123	n/a	2
Chemotaxis of hepatic stellate cells	0.0123	n/a	2
Hyperplasia of liver cells	0.0123	n/a	2
Acute phase crescentic glomerulonephritis	0.0123	n/a	2
Proliferation of hepatic stellate cells	0.0123	-1.583	5
Hypoplasia of kidney	0.0129	0.728	6
Cirrhosis	0.0132	n/a	19
Progressive hepatocellular carcinoma	0.0132	n/a	4
Dysfunction of left ventricle	0.0132	-1.067	4
ST-elevation myocardial infarction	0.0136	n/a	6
Autosomal dominant dilated cardiomyopathy	0.0143	n/a	4
Left ventricular noncompaction	0.0143	n/a	4
Familial cardiac septal defect	0.0148	n/a	5
Sudden cardiac death	0.015	n/a	3
Infection by Hepatitis C virus	0.0154	n/a	8
Rupture of heart	0.0156	n/a	2
Thrombosis of renal glomerulus	0.0156	n/a	2
Supraventricular arrhythmia	0.0159	n/a	18
Hepatoblastoma	0.0159	n/a	9
Familial primary dilated cardiomyopathy	0.0167	n/a	4
Apoptosis of podocytes	0.0167	1.067	4
Increased localization of ALT	0.0167	-1	4
Metastatic liver cancer	0.0182	n/a	6
Autosomal dominant pulmonary arterial hypertension	0.0187	n/a	3
Right ventricular dilatation	0.0187	n/a	3
Proliferation of cholangiocytes	0.0187	n/a	3
Dysfunction of cardiomyocytes	0.0192	n/a	2
Acute tubular necrosis	0.0192	n/a	2
Reperfusion injury of liver	0.0192	n/a	2
Conotruncal heart malformations	0.0196	n/a	7
Apoptosis of hepatocytes	0.02	-1.48	9
Formation of glomerular crescent	0.0207	n/a	3
Locally advanced liver cholangiocarcinoma	0.0208	n/a	4
Non-conotruncal heart defect	0.0209	n/a	6
Cardiac fibrillation	0.021	n/a	17
Arrhythmia of atrium	0.0218	n/a	17
Infective endocarditis	0.0219	n/a	1
Susceptibility to coronary artery spasm 1	0.0219	n/a	1
Autosomal recessive Farber disease	0.0219	n/a	1
Left ventricular noncompaction type 9	0.0219	n/a	1
Familial arrhythmogenic right ventricular dysplasia with mild palmoplantar keratoderma and woolly hair type 11	0.0219	n/a	1
Deafness, congenital heart defects, and posterior embryotoxon	0.0219	n/a	1
Long QT4 syndrome	0.0219	n/a	1
Inflation of pericardium	0.0219	n/a	1
Increased flux of albumin	0.0219	n/a	1
Susceptibility to cystic renal dysplasia	0.0219	n/a	1
Decreased accumulation of albumin	0.0219	n/a	1
Proliferation of dermal fibroblast-derived hepatocyte-like cells	0.0219	n/a	1
Dilated cardiomyopathy 1w	0.0219	n/a	1
End-stage congestive heart failure	0.0219	n/a	1
Atrioventricular septal defect and common atrioventricular junction	0.0219	n/a	1
Activation of PPARA in liver cells	0.0219	n/a	1
Atypical nephropathic cystinosis	0.0219	n/a	1
Delayed hypersensitive reaction of renal glomerulus	0.0219	n/a	1
Glomerulosclerotic injury	0.0219	n/a	1
Dilated cardiomyopathy type 1CC	0.0219	n/a	1
Exercise-induced cardiac hypertrophy	0.0219	n/a	1
Autosomal dominant nonsyndromic arrhythmogenic right ventricular cardiomyopathy	0.0219	n/a	1
Patent ductus arteriosus 1	0.0219	n/a	1
Short stature, facial dysmorphism, and skeletal anomalies with cardiac anomalies 1	0.0219	n/a	1
Renal hypomagnesemia type 7 with dilated cardiomyopathy	0.0219	n/a	1
ANKRD1-related dilated cardiomyopathy	0.0219	n/a	1
Proliferation of proepicardial cells	0.0219	n/a	1
Hypertension of pulmonary artery	0.0219	n/a	1
Vertebral, cardiac, renal, and limb defects syndrome 2	0.0219	n/a	1
Hypoplastic left heart syndrome type 1	0.0219	n/a	1
Short stature, developmental delay and congenital heart defect	0.0219	n/a	1
Urological disorder of renal glomerulus	0.0231	n/a	2
Hyperplasia of heart	0.0231	n/a	2
Atrial fibrillation	0.0272	n/a	16
Dilated cardiomyopathy 1S	0.0274	n/a	2
Congenital left heart disease	0.0274	n/a	3
Proliferation of liver cancer cells	0.0299	n/a	3
Child-Pugh class A advanced hepatocellular carcinoma	0.0299	n/a	3
Hepatomegaly	0.0317	n/a	6
Arrhythmogenic right ventricular dysplasia familial 9	0.0319	n/a	2
Failure of heart looping	0.0324	n/a	3
Hepatitis C virus-related hepatocellular carcinoma	0.0324	n/a	3
Nephrotoxicity	0.033	n/a	6
Cardiac decompensation	0.0342	n/a	4
Apoptosis of tubular cells	0.0342	-1	4
Proliferation of oval cells	0.0366	n/a	2
Apoptosis of mesangial cells	0.0379	n/a	3
Metastatic hepatocellular carcinoma	0.0379	n/a	3
Inflammation of heart	0.0382	0.747	4
Damage of cardiac muscle	0.0408	n/a	3
Degeneration of liver	0.0408	n/a	3
Damage of myocardium	0.0417	n/a	2
Familial primary pulmonary hypertension	0.0417	n/a	2
Damage of hepatocytes	0.0417	n/a	2
Familial arrhythmogenic right ventricular dysplasia type 8	0.0433	n/a	1
Beta-catenin activating mutation positive hepatocellular adenoma	0.0433	n/a	1
Adhesion of hepatic stellate cells	0.0433	n/a	1
Cholestatic alcoholic hepatitis	0.0433	n/a	1
Methionine choline-deficient diet induced nonalcoholic fatty liver disease	0.0433	n/a	1
Injury of left ventricle	0.0433	n/a	1
Primary pulmonary hypertension 3	0.0433	n/a	1
Perivascular fibrosis of kidney	0.0433	n/a	1
Spontaneous ventricular tachycardia	0.0433	n/a	1
Relapsed hepatosplenic T-cell lymphoma	0.0433	n/a	1
Anti-thymocyte serum nephritis	0.0433	n/a	1
Sudden infant death with dysgenesis of the testes syndrome	0.0433	n/a	1
Nonsyndromic congenital heart disease	0.0433	n/a	1
Hypertrophy of ventricular septum	0.0433	n/a	1
Dilated cardiomyopathy 1y	0.0433	n/a	1
Focal segmental glomerulosclerosis type 8	0.0433	n/a	1
Severe renal hypodysplasia	0.0433	n/a	1
Fanconi renotubular syndrome with maturity-onset diabetes of the young type 4	0.0433	n/a	1
Hereditary hemorrhagic telangiectasia-related pulmonary arterial hypertension	0.0433	n/a	1
Dilated cardiomyopathy type 1FF	0.0433	n/a	1
Susceptibility to nonalcoholic fatty liver disease type 1	0.0433	n/a	1
Growth of liver metastasis	0.0433	n/a	1
Asymptomatic stage cardiotoxicity	0.0433	n/a	1
Refractory hepatosplenic T-cell lymphoma	0.0433	n/a	1
Lipidosis of renal glomerulus	0.0433	n/a	1
Acute pyelonephritis	0.0433	n/a	1
Injury of tubulointerstitium	0.0433	n/a	1
Familial glomerulopathy	0.0438	n/a	3
Increased clearance of creatinine	0.047	n/a	2
Expansion of mesangial matrix	0.047	n/a	2
Hypertrophy of mesangial cells	0.047	n/a	2
Cirrhosis of liver	0.0474	n/a	14
Familial ventricular septal defect	0.0494	n/a	4

## Sheet: CBN
Diseases or Functions Annotation	p-value	z-score	# Molecules
Liver tumor	3.16e-71	1.983	912
Liver cancer	2.22e-67	2.001	829
Liver carcinoma	2.32e-64	1.725	799
Hepatocellular carcinoma	1.29e-40	1.803	407
Hepatic steatosis	4.96e-18	3.925	116
Dysfunction of heart	5.18e-17	1.153	101
Ventricular dysfunction	1.4e-15	1.123	93
Left ventricular dysfunction	2.08e-15	0.916	90
Progressive familial intrahepatic cholestasis type 1	2.1e-14	n/a	24
Disorder of coronary artery	2.68e-14	n/a	133
Cell death of kidney cells	3.69e-14	2.343	85
Fibrosis of liver	4.04e-14	0.255	91
Hepatitis B virus-related hepatocellular carcinoma	1.6e-13	n/a	33
Calcification of aortic valve	5.13e-13	n/a	57
Enlargement of heart	1.12e-12	0.525	122
Cell death of kidney cell lines	1.45e-12	2.389	70
Myocardial infarction	1.85e-12	-1.283	93
Coronary occlusion	2.32e-12	n/a	117
Coronary artery disease	2.79e-12	n/a	116
Cell death of liver	4.39e-12	1.307	61
Inflammation of liver	1.31e-11	1.516	89
Necrosis of liver	1.32e-11	1.322	59
Hypertrophy of heart	3.1e-11	0.877	79
Proliferation of liver cells	1.01e-10	0.738	47
Growth of liver tumor	1.3e-10	0.872	32
Liver Damage	1.78e-10	0.353	52
Arrhythmia	3.49e-10	0.817	84
Cell death of cardiomyocytes	7.44e-10	-1.713	50
Cell death of heart cells	1.03e-09	-1.731	51
Cell death of heart	1.25e-09	-1.656	52
Cell death of liver cells	1.42e-09	0.991	48
Pulmonary hypertension	2.73e-09	-0.74	46
Cell death of hepatocytes	7.05e-09	1.134	39
Failure of heart	7.1e-09	0.808	71
Apoptosis of kidney cell lines	1.99e-08	2.799	49
Pulmonary hypertensive arterial disease	4.26e-08	-0.168	36
Enlargement of heart cells	5.57e-08	-0.437	37
Proliferation of hepatocytes	5.85e-08	0.725	35
Apoptosis of cardiomyocytes	6.28e-08	-1.199	41
Arrhythmia with structural heart disease	6.93e-08	n/a	60
Apoptosis of heart cells	7.54e-08	-1.327	42
Damage of kidney	8.32e-08	0.232	48
Arrhythmia of atrium	1.08e-07	n/a	57
Hypertrophy of heart cells	1.08e-07	-0.209	36
Hepatitis B surface antigen-negative hepatitis C virus negative hepatocellular carcinoma	1.1e-07	n/a	12
Supraventricular arrhythmia	1.77e-07	n/a	58
Enlargement of cardiomyocytes	2.01e-07	-0.437	33
Liver Regeneration	2.16e-07	0.083	22
Enlargement of heart chamber	2.17e-07	1.471	40
Atrial fibrillation	2.43e-07	n/a	54
Injury of kidney	3.52e-07	-0.144	40
Enlargement of heart ventricle	3.67e-07	1.33	39
Hypertrophy of cardiomyocytes	3.93e-07	-0.209	32
Apoptosis of liver	4.03e-07	1.085	35
Cardiac fibrillation	4.94e-07	n/a	55
Cardiovascular toxicity	5.7e-07	n/a	16
Hepatic injury	6.94e-07	0.183	32
Hypertrophy of cardiac muscle	8.94e-07	-0.646	36
Proliferation of liver cancer cells	1.05e-06	-0.045	11
Apoptosis of liver cells	1.18e-06	1.108	33
Glomerulosclerosis	1.2e-06	0.729	42
Apoptosis of hepatocytes	1.84e-06	0.855	29
Cell proliferation of kidney cell lines	2.24e-06	1.323	38
Cardiotoxicity	2.48e-06	n/a	15
Congenital heart disease	2.73e-06	-0.753	63
Fibrosis of heart	5.05e-06	1.782	47
Steatohepatitis	5.95e-06	2.563	25
Ventricular hypertrophy	6.02e-06	1.485	29
Failure of kidney	6.03e-06	1.137	46
Familial congenital heart disease	7.23e-06	0.481	36
Cell viability of kidney cell lines	8.43e-06	0.852	25
Acute kidney injury	8.85e-06	n/a	23
Cirrhosis	9.23e-06	n/a	55
Cirrhosis of liver	9.74e-06	n/a	46
Proximal tubular toxicity	1e-05	n/a	18
Ischemia/reperfusion-induced acute kidney injury	1.15e-05	n/a	8
Intrahepatic cholestasis	1.31e-05	n/a	26
Cholestasis	1.47e-05	n/a	29
Dilation of left ventricle	1.83e-05	-0.333	9
Renal ischemia-reperfusion injury	1.83e-05	-0.788	13
Diethylnitrosamine-induced liver tumor	2.05e-05	n/a	7
Nephritis	2.14e-05	0.681	70
Nephrotoxicity	2.73e-05	n/a	19
Development of hepatocellular carcinoma	3.14e-05	2.406	24
Liver cholangiocarcinoma	3.15e-05	0.514	37
Proliferation of kidney cells	3.72e-05	-0.996	18
Dilation of heart ventricle	3.78e-05	0	10
Enlargement of right ventricle	3.91e-05	1.099	14
Child-Pugh class A liver tumor	4.39e-05	n/a	16
Acute myocardial infarction	4.57e-05	n/a	25
Increased Levels of Creatinine	7.66e-05	-0.983	14
Growth of hepatocellular carcinoma	8.02e-05	0.95	10
Diethylnitrosamine-induced hepatocellular carcinoma	9.53e-05	n/a	6
Development of liver tumor	0.0001	2.664	27
Child-Pugh class A liver cholangiocarcinoma	0.000103	n/a	8
Ischemic acute kidney injury	0.000108	n/a	9
Right ventricular hypertrophy	0.000127	0.799	10
Microvesicular hepatic steatosis	0.000132	1.026	11
Nonalcoholic fatty liver disease	0.000143	1.432	44
Increased Levels of Hematocrit	0.000143	-0.91	17
Susceptibility to myocardial infarction	0.000151	n/a	6
Enlargement of left ventricle	0.000164	0.825	25
Acute-on-chronic liver failure	0.000178	n/a	9
Failure of liver	0.000185	n/a	18
Resectable liver cholangiocarcinoma	0.000222	n/a	7
Nephrosis	0.000229	n/a	31
Unresectable hepatocellular carcinoma	0.000251	n/a	12
Chronic renal failure	0.000255	1.521	30
Hepatomegaly	0.000258	0.365	17
Apoptosis of liver cell lines	0.000289	-1.189	10
Dilated cardiomyopathy	0.000299	-0.628	56
Progressive familial intrahepatic cholestasis type 2	0.000402	n/a	4
Fibrosis of kidney	0.000451	1.361	26
Acute liver failure	0.000452	n/a	13
Invasion of hepatocellular carcinoma	0.0005	n/a	8
Hepatitis C virus-related hepatocellular carcinoma	0.0005	n/a	8
Damage of heart	0.0005	-1.515	15
Locally advanced liver cholangiocarcinoma	0.000502	n/a	10
Glomerulonephritis	0.000523	0.408	54
Growth of liver cholangiocarcinoma	0.000618	0.514	12
Variant angina	0.000663	n/a	6
Hepatocellular adenoma	0.000774	0.9	8
Benign neoplasm of liver	0.000916	1.206	9
Alcoholic hepatitis	0.000974	n/a	10
Acute heart failure	0.000985	n/a	14
Cell death of renal tubule	0.00108	-1.472	15
Cell death of renal glomerulus	0.0011	1.756	14
Proliferation of hepatic stellate cells	0.00128	1.456	11
Rupture of heart	0.00131	-1.067	4
Metastatic liver cholangiocarcinoma	0.00136	n/a	12
Bleeding of liver	0.0014	-0.563	8
Abnormal morphology of coronary artery	0.00145	n/a	5
Progression of hepatocellular carcinoma	0.00156	n/a	6
Ventricular septal defect	0.00164	-0.868	20
Proliferation of mesangial cells	0.00167	-0.87	11
Macrovesicular hepatic steatosis	0.00173	1.89	7
Proliferation of glomerular cells	0.00194	-1.159	12
Congestive heart failure	0.00197	0.97	21
Inflammation of renal glomerulus	0.00201	n/a	3
Chronic heart failure	0.00208	n/a	9
Decreased Levels of Potassium	0.00212	n/a	7
Increased Levels of ALT	0.00231	-0.178	10
Cell viability of cardiomyocytes	0.00231	-0.342	10
Hypoplasia of kidney	0.00237	-1.029	13
Cardiorenal syndrome	0.00253	n/a	6
Primary pulmonary hypertension	0.00257	n/a	17
Advanced liver tumor	0.00278	n/a	17
Idiopathic and/or familial pulmonary arterial hypertension	0.00294	n/a	18
Apoptosis of renal tubule	0.00306	-0.389	11
Single ventricle defect	0.0031	n/a	7
Familial arrhythmia	0.00313	n/a	20
Non-ST elevation myocardial infarction	0.00317	n/a	6
Unresectable liver cholangiocarcinoma	0.00342	n/a	11
Severe hepatomegaly	0.00365	n/a	2
Fanconi renotubular syndrome type 1	0.00365	n/a	2
Initiation of growth of hepatocellular carcinoma	0.00365	n/a	2
Apoptosis of kidney cells	0.00367	1.146	18
Apoptosis of renal glomerulus	0.00411	1.869	12
Stenosis of cardiac valve	0.00426	n/a	11
Necrosis of renal tubule	0.00426	-1.485	13
Hypertrophy of left ventricle	0.00429	1.603	15
Liver metastasis	0.00431	-0.447	14
Necrosis of renal glomerulus	0.00453	1.355	12
Bicuspid aortic valve	0.00457	n/a	5
End stage renal disease	0.00458	1.521	23
Metastatic liver cancer	0.00467	n/a	13
Double outlet right ventricle	0.00476	n/a	9
Syndromic arrhythmia	0.00497	n/a	20
Increased localization of ALT	0.0051	-0.963	8
Abnormal morphology of renal glomerulus	0.0057	0.555	16
Paroxysmal atrial fibrillation	0.00577	n/a	6
Primary dilated cardiomyopathy	0.006	n/a	19
Cardiac decompensation	0.00609	n/a	9
Recurrent hepatocellular carcinoma	0.00691	n/a	6
Increased Levels of Albumin	0.00691	0.401	6
Nephromegaly	0.00709	-0.816	11
Multi vessel coronary artery disease	0.00724	n/a	5
Focal necrosis of liver	0.00724	1.446	5
Injury of podocytes	0.00724	0.201	5
Increased Levels of Red Blood Cells	0.00739	-0.809	15
Liver Hypoplasia	0.0076	-1.48	8
Increased Levels of AST	0.00815	0.87	7
Congenital left heart disease	0.0082	n/a	6
Long-QT syndrome	0.00849	n/a	13
Autoimmune glomerulonephritis	0.00898	n/a	24
Cell death of tubular cells	0.00915	-0.711	10
Pulmonary embolism	0.00937	n/a	7
Hepatosplenic T-cell lymphoma	0.00937	n/a	7
Cell death of glomerular cells	0.00938	1.668	11
Viral hepatitis	0.00961	0.391	27
Contact growth inhibition of kidney cell lines	0.0105	n/a	2
Rupture of myocardium	0.0105	n/a	2
Hematologic cancer of liver	0.0105	n/a	2
Lack of podocytes	0.0105	n/a	2
Advanced stage hepatic steatosis	0.0105	n/a	2
Early onset heart failure	0.0105	n/a	2
Secretion of taurocholic acid	0.0105	n/a	2
Damage of liver tissue	0.0105	n/a	2
Primary focal segmental glomerulosclerosis	0.0105	n/a	2
Congenital malformation of aortic valve	0.0105	n/a	2
Proliferation of hepatic progenitor cells	0.0105	n/a	2
Increased Levels of Bilirubin	0.0106	0.152	4
Hypertrophy of ventricular myocytes	0.0107	0.16	7
Degeneration of kidney	0.0108	0.447	5
Injury of heart	0.0109	-0.946	8
Autosomal dominant congenital heart disease	0.0112	n/a	11
Increased localization of AST	0.0113	0.557	6
Nonalcoholic steatohepatitis	0.0119	n/a	14
Primary biliary cirrhosis	0.0119	n/a	20
Primary liver cancer	0.0122	n/a	7
Injury of renal glomerulus	0.0122	0.5	7
Left ventricular dilation	0.0122	-0.447	11
Dilated cardiomyopathy 1A	0.0131	n/a	6
Increased clearance of creatinine	0.0135	0.106	4
Damage of renal glomerulus	0.0137	0.671	8
Abnormal morphology of podocytes	0.0137	0.447	8
Autosomal dominant dilated cardiomyopathy	0.0139	n/a	7
Early stage primary biliary cirrhosis	0.0141	n/a	3
Formation of hepatocellular adenoma	0.0141	n/a	3
Carditis	0.0144	1	13
Apoptosis of mesangial cells	0.0151	0.896	6
Infection by Hepatitis C virus	0.0154	0	16
Activation of hepatic stellate cells	0.0156	-0.563	11
BCLC stage B hepatocellular carcinoma	0.0173	n/a	6
Apoptosis of glomerular cells	0.0173	1.454	10
Cardiomyopathy of left ventricle	0.0174	n/a	9
Conotruncal heart malformations	0.0178	0.481	14
Migration of hepatic stellate cells	0.0182	0.391	5
ST-elevation myocardial infarction	0.0183	n/a	11
Stenosis of semilunar valve	0.0191	n/a	9
Dysfunction of cardiomyocytes	0.0192	n/a	3
Interrupted aortic arch	0.0192	n/a	3
Familial glomerulopathy	0.0198	n/a	6
Persistent truncus arteriosus	0.0198	0.766	6
Inflammatory hepatocellular adenoma	0.0202	n/a	2
Chronic hepatic injury	0.0202	n/a	2
Congestion of liver	0.0202	n/a	2
Nephrotoxic acute renal failure	0.0202	n/a	2
Left atrial appendage thrombosis	0.0202	n/a	2
Recurrent pulmonary embolism	0.0202	n/a	2
Loss of glomerular cells	0.0202	n/a	2
Spontaneous coronary artery dissection	0.0206	n/a	4
IgA nephropathy	0.0206	n/a	16
Myocardial fibrosis	0.0224	n/a	6
Interstitial fibrosis of kidney	0.0229	1.521	11
Acute decompensated heart failure	0.0244	n/a	7
Pericarditis	0.0246	n/a	5
Systolic heart failure	0.0246	n/a	5
Ann Arbor stage I-IV hepatosplenic T-cell lymphoma	0.0249	n/a	4
Small cell undifferentiated hepatoblastoma	0.0249	n/a	4
Secretion of bile acid	0.0252	n/a	3
Hyperplasia of heart	0.0252	n/a	3
Child-Pugh class A hepatocellular carcinoma	0.0274	n/a	8
Proliferative glomerulonephritis	0.0288	n/a	17
Systolic dysfunction	0.0299	n/a	8
Quantity of liver tumor	0.0315	0	9
Heart failure with preserved ejection fraction	0.0318	n/a	6
Collagen type IV inherited nephropathy	0.0322	n/a	3
Advanced stage cirrhosis	0.0323	n/a	2
Congenital malformation of pulmonary valve	0.0323	n/a	2
Experimental crescentic glomerulonephritis	0.0323	n/a	2
Dilation of collecting tubule	0.0323	n/a	2
Acute congestive heart failure	0.0323	n/a	2
Hereditary nephritis	0.0324	n/a	5
Arrhythmogenic right ventricular cardiomyopathy	0.0329	n/a	7
Non-conotruncal heart defect	0.0345	-1	11
Proliferation of cardiomyocytes	0.0346	0.404	15
Proliferation of heart cells	0.0347	0.059	18
Chronic coronary artery disease	0.0349	n/a	4
Perivascular fibrosis	0.0354	-0.092	6
Hydronephrosis	0.0367	0.342	11
Hepatoblastoma	0.0383	n/a	17
Increased Levels of LDH	0.0393	1.664	6
Dysfunction of left ventricle	0.0393	0.555	6
Agenesis of kidney	0.0395	-0.728	7
Dilation of renal tubule	0.04	n/a	3
Left ventricular noncompaction	0.0434	n/a	6
Quantity of hepatocellular carcinoma	0.0434	n/a	6
Idiopathic membranous nephropathy	0.0465	n/a	5
Coronary artery disease without heart failure	0.0466	n/a	2
Increased localization of alkaline phosphatase	0.0466	n/a	2
Obstructive cholestasis	0.0466	n/a	2
Non-valvular atrial fibrillation	0.0466	n/a	2
Spontaneous lupus nephritis	0.0466	n/a	2
Acute liver injury	0.0466	n/a	2
Myocardial hypertrophy	0.0466	n/a	2
Inflammatory cardiomyopathy	0.047	n/a	4
Intermediate disease stage hepatocellular carcinoma	0.047	n/a	4
Damage of liver cells	0.047	1.967	4
Survival of ventricular myocytes	0.0487	n/a	3
