# Supplementary material for: Transcriptomic comparison on the mechanism of action of four major constituent cannabinoids in hemp extract
Source: J Cannabis Res. 2026 Apr 29;8:74. doi: 10.1186/s42238-026-00432-w (PMC13270906; doi:10.1186/s42238-026-00432-w)
Supplement: Supplementary file 6 — Supplementary Material 6. [file 42238_2026_432_MOESM6_ESM.xlsx]

## Sheet: CBC
CBC: Cancer Progression and Metabolic Regulation Network
Themes	Description
Cancer Cell Movement and Invasion	The network highlights the role of genes like FGF2, IFNG, IL1B, and TNF in promoting cell movement, invasion, and migration, particularly in cancer cell lines. These interactions suggest a theme of cancer progression, where increased activity of these genes leads to enhanced metastatic potential of tumor cells.
Inflammatory Response and Cytokine Activation	Genes such as BHLHE40, IFNG, IL1B, and TNF are involved in the activation of inflammatory pathways. The network shows how these genes influence each other and contribute to the inflammatory response, which is crucial in cancer progression and immune system activation.
LXR/RXR and FXR/RXR Pathway Modulation	The network indicates a regulatory theme involving the modulation of LXR/RXR and FXR/RXR pathways. Genes like ACSS2, CYP7A1, and NR5A2 are involved in these pathways, affecting lipid metabolism and inflammatory responses, which are critical in cellular homeostasis and disease states.
Steroid and Terpenoid Metabolism Regulation	The interactions involving genes such as CYP7A1, FGF2, NR0B1, and SCAP suggest a theme of metabolic regulation, particularly in steroid and terpenoid metabolism. These pathways are important for maintaining cellular energy balance and are often altered in cancer cells.
Cell Transformation and Neoplasia	The network shows how genes like FGF2, IL1B, NR0B1, and TNF contribute to cell transformation and neoplasia, indicating a theme of tumorigenesis. These interactions highlight the genetic changes that drive the transformation of normal cells into cancerous ones.

## Sheet: CBD
CBD: Interconnected Pathways in Tumorigenesis and Immune Response
Themes	Description
Tumorigenesis and Cancer Progression	The network highlights the progression from connective tissue tumors to adenocarcinoma, with MYC playing a central role in promoting tumorigenesis. MYC's influence on connective tissue tumors and adenocarcinoma development, along with its interaction with pathways like the Hepatic Fibrosis Signaling Pathway, underscores its importance in cancer progression.
Immune Response and Inflammation	Key cytokines such as IFNG, IL1B, and IL4 are central to the network, promoting autophagy and viral infection responses. These cytokines are interconnected, with IL1B and IL4 enhancing IFNG activity, which in turn influences immune responses and inflammation, highlighting a complex regulatory network in immune signaling.
Viral Infection and Host Response	The network shows a strong link between RNA virus infection and viral infection pathways, with IFNG and IL1B enhancing these processes. This suggests a coordinated host response to viral infections, potentially leading to increased immune activity and inflammation.
Cytoskeletal Dynamics and Cell Movement	HEY1 and MYC negatively regulate cytoskeletal formation, while factors like RAC1 and ROCK1 are involved in cell movement and cytoskeletal organization. The decrease in these factors leads to reduced cell movement and cytoskeletal changes, which are crucial in cancer metastasis and cellular responses.
Transcriptional Regulation and Cellular Stress	The network includes transcription factors like SRF and YAP1, which are downregulated in response to various signals, affecting cytoskeletal formation and cell contact. This suggests a role in cellular stress responses and adaptation, impacting cell survival and proliferation.

## Sheet: CBG
CBG: Regulation of Inflammation and Vascular Dynamics through HMOX1 and HNF4A
Themes	Description
HMOX1 as a Central Anti-inflammatory Mediator	The network highlights HMOX1 as a key regulator that decreases various inflammatory processes, including leukocyte migration, cellular infiltration by immune cells, and the overall inflammatory response. This suggests that HMOX1 plays a significant role in modulating inflammation, potentially through its known antioxidant and cytoprotective functions.
HNF4A's Role in Modulating Vascular and Inflammatory Pathways	HNF4A is shown to increase HMOX1 and decrease EWSR1, ITGAV, and TEAD3, indicating its involvement in regulating both vascular dynamics and inflammatory responses. By influencing these pathways, HNF4A may contribute to maintaining vascular homeostasis and controlling inflammation.
Inhibition of Vascular Smooth Muscle Cell Proliferation	The network indicates that a decrease in brain lesions and HMOX1 activity leads to reduced proliferation of vascular smooth muscle cells. This suggests a potential therapeutic target for conditions characterized by abnormal vascular smooth muscle proliferation, such as atherosclerosis.
Interplay Between Growth Factors and Vascular Growth	The decrease of TGFB1 leads to increased HMOX1 and decreased ITGAV, suggesting a complex interaction where growth factors influence vascular growth and inflammation. This highlights the role of TGFB1 in vascular biology and its potential impact on angiogenesis and immune responses.
Regulation of Muscle Cell Proliferation and Movement	The network shows that HMOX1 decreases the proliferation of muscle cells and their movement, indicating its role in muscle cell dynamics. This could be relevant in contexts such as muscle repair and fibrosis, where controlled proliferation and movement are crucial.

## Sheet: CBN
CBN: EGF-Driven Cellular Dynamics and Cancer Progression
Themes	Description
EGF Signaling in Cancer Cell Migration and Proliferation	The network highlights the role of EGF in promoting the migration and proliferation of various cancer cell lines, including breast and carcinoma cells. This is evident from the direct influence of EGF on these processes, suggesting its critical role in cancer progression and metastasis.
FGF2 and HGF in Tumor Development and Cell Transformation	FGF2 and HGF are shown to drive tumor development and cell transformation, indicating their involvement in oncogenic pathways. Their influence on the development of tumor cell lines and transformation processes underscores their importance in cancer biology.
MYC as a Central Regulator of Cell Proliferation and Transformation	MYC is a pivotal gene in the network, affecting cell transformation and proliferation across epithelial and neuronal cells. Its role in increasing HGF and YAP1 further supports its function as a key regulator in cellular growth and oncogenesis.
Body Axis Development and Neuronal Growth via EGF and NRG1	EGF and NRG1 are implicated in the development of the body axis and neuronal growth, highlighting their roles in developmental biology. The network shows their influence on processes like neurite outgrowth, suggesting their importance in morphogenesis and neural development.
Regulation of Invasion and Migration by YAP1 and NRG1	YAP1 and NRG1 are involved in the invasion and migration of breast cancer cell lines, indicating their roles in metastatic processes. Their interactions suggest mechanisms by which cancer cells gain invasive properties, contributing to cancer spread.
